# Supplementary material for: An integrated transcriptome and epigenome analysis identifies a novel candidate gene for pancreatic cancer
Source: BMC Med Genomics. 2013 Sep 22;6:33. doi: 10.1186/1755-8794-6-33 (PMC3849454; doi:10.1186/1755-8794-6-33)
Supplement: Additional file 1: Table S1 — Number of reads generated by mRNA-seq (A), miRNA-Seq (B), and ChIP-seq (C) experiments and their alignment characteristics. The number of peaks from each ChIP-seq experiment is shown in (C). [file 1755-8794-6-33-S1.xlsx]

## Sheet: Sheet1
Supplementary Table 1A: Number of reads generated by mRNA-seq experiments and their alignment characteristics
Samples	hTERT-HPNE	PANC-1
Read length	35	35
Reads from lane 1	11222568	9073050
Reads from lane 2	8555900	8696199
Total pooled reads	19778468	17769249
Reads mapped to RefSeq	0.881	0.86
Reads mapped to Ensembl	0.033	0.041
Reads mapped to Human Genome	0.07	0.082
Total mapped reads	0.983	0.983
Reads removed	0.017	0.017
Alignment was performed using BWA (version 0.5.4) with default value for all parameters. Data is presented as percentages of the total number of reads (pooled).
Supplementary Table 1B: Number of reads generated by miRNA-seq experiments and their alignment characteristics
Samples	hTERT-HPNE	PANC-1
Read length	22	22
Total reads	22091186	10095963
Reads removed	4084321	833869
Reads mapped to miRBase mature	13,283,184 (60.1%)	5,462,159 (54.1%)
Uniquely mapped reads	0.987	0.981
Multiply mapped reads	0.013	0.019
Alignment was performed using BWA (incorporated in miRNAKey). Data is presented as percentages of the total number of reads and the total number of mapped reads.
Supplementary Table 1C: Numbers of reads generated by ChIP-seq experiments and their alignment characteristics
Samples	hTERT-HPNE					PANC-1
	H3K4me1	H3K4me3	H3K27me3	Pol II	Input	H3K4me1	H3K4me3	H3K27me3	Pol II	Input
Read length	35	35	35	35	35	35	35	35	35	35
Reads from lane 1	7161331	25309310	8910985	24535484	6333987	7253685	25122710	10648361	4509035	6854421
Reads from lane 2	27168047	26558439	8129617	26489906	20518159	7803778	25041700	21938341	19279525	14307797
Reads from lane 3	-	-	14726703	-	22964564	27577446	-	-	18738657	23659271
Total pooled reads	34329378	51867749	31767305	51025390	49816710	42634909	50164410	32586702	42527217	44821489
Total reads mapped to Human Genome	31922381	48341427	29378479	47012051	44556949	39361881	46879259	30044866	40322710	38770596
Reads removed	9905420	18454821	17340009	16401081	14193086	13418214	20334724	19967247	28903234	4776562
Unique reads that mapped to Human Genome	22016961	29886606	12038470	30610970	30363863	25943667	26544535	10077619	11419476	33994034
# of peaks	72884	17527	19533	5427	-	33136	19563	7397	41701	-
Alignment was performed using Bowtie (with best hit that allowed up to two mismatches). Data is presented as percentages of the total number of reads (pooled).
