# Supplementary material for: An integrated transcriptome and epigenome analysis identifies a novel candidate gene for pancreatic cancer
Source: BMC Med Genomics. 2013 Sep 22;6:33. doi: 10.1186/1755-8794-6-33 (PMC3849454; doi:10.1186/1755-8794-6-33)
Supplement: Additional file 3: Table S6 — Additional cell lines used for ALDH1A3 expression assessment by RT-qPCR. Names of pancreatic cancer cell lines, references and additional information on how they were obtained. [file 1755-8794-6-33-S3.xls]

## Sheet: Sheet1
Supplemental Table 6. Additional cell lines used for ALDH1A3 expression assessment by RT-qPCR.
Cell lines	Citation	Notes
DAN-G Cells Pancreas Tumor	none	Established at DKFZ in Heidelberg, Germany; obtained via DSMZ - The Leibniz Institute DSMZ - German Collection of Microorganisms and Cell Cultures
Hs 700T Cells Pancreas Tumor	Owens, R. B., Smith, H. S., Nelson-Rees, W. A., & Springer, E. L. (1976). Epithelial cell cultures from normal and cancerous human tissues. J Natl Cancer Inst, pp 843-849,Vol.56, No.4
IMIMPC-2 Cells Pancreas Tumor; IMIM-PC-1 Cells; SK-PC-1 Cells; SK-PC-3 Cells	Vila, M. R., Lloreta, J., Schussler, M. H., Berrozpe, G., Welt, S., & Real, F. X. (1995). New pancreas cancers cell lines that represent distinct stages of ductal differentiation. Lab Invest, Vol.72, No.4, pp 395-404
KLM-1 Cells Pancreas Tumor	Kimura Y, Kobari M, Yusa T, Sunamura M, Kimura M, Shimamura H, Matsuno S. (1996) Establishment of an experimental liver metastasis model by intraportal injection of a newly derived human pancreatic cancer cell line (KLM-1). Int J Pancreatol. Vol. 20, No.4, pp 43-50.
PANC 01.28 Cells Pancreas Tumor; Panc5.04 Cells; Panc04.03 Cells; Panc02.03 Cells; Panc08.13 Cells	Jaffee EM, Schutte M, Gossett J, Morsberger LA, Adler AJ, Thomas M, Greten TF, Hruban RH, Yeo CJ, Griffin CA. (1998) Development and characterization of a cytokine-secreting pancreatic adenocarcinoma vaccine from primary tumors for use in clinical trials. Cancer J Sci Am, Vol.4, No.3, pp194-203.
PK45H Cells Pancreas Tumor	none	RIKEN information; http://www2.brc.riken.jp/lab/cell/detail.cgi?cell_no=RCB1973
YAPC Cells Pancreas Tumor	Yamada T, Okajima F, Adachi M, Ohwada S, Kondo Y. (1998) Growth dependency of a new human pancreatic cancer cell line, YAPC, on autocrine interleukin-1alpha stimulation. Int J Cancer. Vol.76, No.1, pp141-7.
A818-1 Cells	Lehnert, L., Trost, H., Schmiegel, W., Roder, C., & Kalthoff, H. (1999). Hollow-spheres: a new model for analyses of differentiation of pancreatic duct epithelial cells. Ann NY Acad Sci, Vol.880, (Jun 30 1999), pp 83-93
COLO357 Cells	Morgan, R. T., Woods, L. K., Moore, G. E., Quinn, L. A., McGavran, L., & Gordon, S. G. (1980). Human cell line (COLO 357) of metastatic pancreatic adenocarcinoma. Int J Cancer, Vol.25, No.5 (May 15 1980), pp 591-598
FA6 Cells	Nagata, N., Akatsu, T., Kugai, N., Yasutomo, Y., Kinoshita, T., Kosano, H., Shimauchi, T., Takatani, O., & Ueyama, Y. (1989). The tumor cells (FA-6) established from cancer associated with humoral hypercalcemia of malignancy: a simultaneous a pancreatic production of parathyroid hormone-like activity and transforming growth factor activity. Endocrinol Jpn, Vol.36, No.1 (Feb 1989), pp 75-85
Ger Cells	Grant, A. G., Duke, D., & Hermon-Taylor, J. (1979). Establishment and characterization of primary human pancreatic carcinoma in continuous cell culture and in nude mice. Br J Cancer, Vol.39, No.2 (Feb 1979), pp 143-151
HPAC Cells	William R. Gower Jr., Robert M. Risch, Constantine V. Godellas, Peter J. Fabri. (1994). HPAC, a new human glucocorticoid-sensitive pancreatic ductal adenocarcinoma cell line. In Vitro Cell. Dev. Biol., Vol30, No.3, pp 151-161
HUP-T3 Cells; HUP-T4 Cells	Nishimura, N., Saito, S., Kubota, Y., Moto-o, N., Taguchi, K., Yamazaki, K., Watanabe, A., & Sasaki, H. (1993). Newly established human pancreatic carcinoma cell lines and their lectin binding properties. Int J Pancreatol, Vol.13, No.1 (Feb 1993), pp 31-41
KP-2 Cells; KP-3 Cells	Ikeda, Y., Ezaki, M., Hayashi, I., Yasuda, D., Nakayama, K., & Kono, A. (1990). Establishment and characterization of human pancreatic cancer cell lines in tissue culture and in nude mice. Jpn J Cancer Res, Vol.81, No.10 (Oct 1990), pp 987-993
KP-4 Cells	none	RIKEN information; http://www2.brc.riken.jp/lab/cell/detail.cgi?cell_no=RCB1005
MDAPanc-3 Cells	Frazier, M. L., Pathak, S., Wang, Z. W., Cleary, K., Singletary, S. E., Olive, M., Mackay, B., Steck, P. A., & Levin, B. (1990). Establishment of a new human pancreatic adenocarcinoma cell line, MDAPanc-3. Pancreas, Vol.5, No.1 1990), pp 8-16
MDAPanc-28 Cells	Frazier ML, Fernández E, de Llorens R, Brown NM, Pathak S, Cleary KR, Abbruzzese JL, Berry K, Olive M, Le Maistre A, Evans DB. (1996) Pancreatic adenocarcinoma cell line, MDAPanc-28, with features of both acinar and ductal cells. Int J Pancreatol., Vol.19, No.1, pp 31-8
MDAPanc-48 Cells	none	obtained through MD Anderson Cancer Center
NOR-P1 Cells	Sato N, Mizumoto K, Beppu K, Maehara N, Kusumoto M, Nabae T, Morisaki T, Katano M, Tanaka M. (2000) Establishment of a new human pancreatic cancer cell line, NOR-P1, with high angiogenic activity and metastatic potential. Cancer Lett., Vol.155, No.2, pp 153-61
PA-TU-8988T Cells	Elsässer HP, Lehr U, Agricola B, Kern HF. (1992) Establishment and characterisation of two cell lines with different grade of differentiation derived from one primary human pancreatic adenocarcinoma. Virchows Arch B Cell Pathol Incl Mol Pathol. Vol.61, No.5, pp 295-306
PK-59 Cells	none	RIKEN information; http://www2.brc.riken.jp/lab/cell/detail.cgi?cell_no=RCB1901
PSN1 Cells	Yamada, H., Yoshida, T., Sakamoto, H., Terada, M., & Sugimura, T. (1986). Establishment of a human pancreatic adenocarcinoma cell line (PSN-1) with amplifications of both cmyc and activated c-Ki-ras by a point mutation. Biochem Biophys Res Commun, Vol.140, No.1 (Oct 15 1986), pp 167-173
PT45P1 Cells	Kalthoff, H., Schmiegel, W., Roeder, C., Kasche, D., Schmidt, A., Lauer, G., Thiele, H. G., Honold, G., Pantel, K., Riethmuller, G., & et al. (1993). p53 and K-RAS alterations in pancreatic epithelial cell lesions. Oncogene, Vol.8, No.2 (Feb 1993), pp 289-298
RWP1 Cells	Dexter, D. L., Matook, G. M., Meitner, P. A., Bogaars, H. A., Jolly, G. A., Turner, M. D., & Calabresi, P. (1982). Establishment and characterization of two human pancreatic cancer cell lines tumorigenic in athymic mice. Cancer Res, Vol.42, No.7 (Jul 1982), pp 2705-2714
SNU-213 Cells; SNU-324 Cells; SNU-410 Cells	Ku, J. L., Yoon, K. A., Kim, W. H., Jang, Y., Suh, K. S., Kim, S. W., Park, Y. H., & Park, J. G. (2002). Establishment and characterization of four human pancreatic carcinoma cell lines. Genetic alterations in the TGFBR2 gene but not in the MADH4 gene. Cell Tissue Res, Vol.308, No.2 (May 2002), pp 205-214
SUIT-2 Cells	Iwamura, T. & Katsuki, T. (1987). Kinetics of carcinoembryonic antigen and carbohydrate antigen 19-9 production in a human pancreatic cancer cell line (SUIT-2). Gastroenterol Jpn, Vol.22, No.5 (Oct 1987), pp 640-646
TCC-Pan2 Cells	none	JCRB information; http://cellbank.nibio.go.jp/legacy/celldata/jcrb1072.htm
T3M-4 Cells	Okabe, T., Yamaguchi, N., & Ohsawa, N. (1983). Establishment and characterization of a carcinoembryonic antigen (CEA)-producing cell line from a human carcinoma of the exocrine pancreas. Cancer, Vol.51, No.4 (Feb 15 1983), pp 662-668
Names of pancreatic cancer cell lines, references and additional information on how they were obtained
