# Supplementary material for: An integrated transcriptome and epigenome analysis identifies a novel candidate gene for pancreatic cancer
Source: BMC Med Genomics. 2013 Sep 22;6:33. doi: 10.1186/1755-8794-6-33 (PMC3849454; doi:10.1186/1755-8794-6-33)
Supplement: Additional file 4: Table S2 — Differentially expressed mRNA genes in tumor and normal derived pancreatic cell lines. mRNA genes with a 3 fold or greater expression difference (n=1,983) are listed, as are expression values in RPKM and FDR values. Genes that are expressed ≥3 fold higher in the PANC-1 cells, located within 5 kb of regions enriched ≥3 fold in RNA Pol II binding in the PANC-1 cells, and enriched ≥3 fold in H3K27me3 binding in the hTERT-HPNE cells are marked in bold text. [file 1755-8794-6-33-S4.xlsx]

## Sheet: mRNA_sig_results
Supplemental Table 2. Differentially expressed mRNA genes in tumor and normal derived pancreatic cell lines. mRNA genes with a 3 fold or greater expression difference (n=1983) are listed, as are expression values in RPKM and FDR values.
Gene symbol	Entrez ID	Name	hTERT-HPNE (RPKM)	PANC-1 (RPKM)	FDR
RPS16	6217	Ribosomal protein S16	969.9	19129.3	0
ACTB	60	Actin, beta	9380.18	3708.63	0
FBL	2091	Fibrillarin	138.63	3396.82	0
KRT8	3856	Keratin 8	6.32	3154.58	0
PSMC4	5704	Proteasome (prosome, macropain) 26S subunit, ATPase, 4	89.99	2034.48	0
KRT19	3880	Keratin 19	0.08	1679.16	0
KRT18	3875	Keratin 18	91.64	1669.77	0
EIF3K	27335	Eukaryotic translation initiation factor 3, subunit K	139.94	1558.92	0
CRABP2	1382	Cellular retinoic acid binding protein 2	0.52	1178.72	0
MT2A	4502	Metallothionein 2A	8236.47	1101.57	0
PAF1	54623	Paf1, RNA polymerase II associated factor, homolog (S. cerevisiae)	60	980.86	0
CRIP1	1396	Cysteine-rich protein 1 (intestinal)	2.94	946.94	0
SUPT5H	6829	Suppressor of Ty 5 homolog (S. cerevisiae)	62.95	828.21	0
TIMM50	92609	Translocase of inner mitochondrial membrane 50 homolog (S. cerevisiae)	33.3	801.16	0
PSAP	5660	Prosaposin	197.59	783.84	0
AKT2	208	V-akt murine thymoma viral oncogene homolog 2	31.04	730.27	0
MFGE8	4240	Milk fat globule-EGF factor 8 protein	84.13	563.39	0
MYL6	4637	Myosin, light chain 6, alkali, smooth muscle and non-muscle	1824.87	556.03	0
ECH1	1891	Enoyl CoA hydratase 1, peroxisomal	28.78	499.03	0
FLNA	2316	Filamin A, alpha	1227.74	482.37	0
TPM2	7169	Tropomyosin 2 (beta)	1176.72	462.98	0
PPP1R14A	94274	Protein phosphatase 1, regulatory (inhibitor) subunit 14A	26.73	462.5	0
SPINT2	10653	Serine peptidase inhibitor, Kunitz type, 2	0.39	457.01	0
S100A4	6275	S100 calcium binding protein A4	1.97	442.93	0
COL18A1	80781	Collagen, type XVIII, alpha 1	65.46	424.76	0
SAMD4B	55095	Sterile alpha motif domain containing 4B	24.2	403.19	0
MRPS12	6183	Mitochondrial ribosomal protein S12	46.83	397.19	0
CD44	960	CD44 molecule (Indian blood group)	62.93	349.78	0
SEMA4B	10509	Sema domain, immunoglobulin domain (Ig), transmembrane domain (TM) and short cytoplasmic domain, (semaphorin) 4B	3.47	339.78	0
MYH9	4627	Myosin, heavy chain 9, non-muscle	898.54	337.46	0
VWA1	64856	Von Willebrand factor A domain containing 1	0.93	335.09	0
EEF1A2	1917	Eukaryotic translation elongation factor 1 alpha 2	0.3	326.14	0
RPS6	6194	Ribosomal protein S6	849.41	317.29	0
PRR13	54458	Proline rich 13	75.59	306.76	0
MED29	55588	Mediator complex subunit 29	15.43	302.61	0
ANPEP	290	Alanyl (membrane) aminopeptidase	78.44	300.35	0
TM4SF1	4071	Transmembrane 4 L six family member 1	81.73	294.6	0
PLEKHG2	64857	Pleckstrin homology domain containing, family G (with RhoGef domain) member 2	18.85	292.03	0
DKK1	22943	Dickkopf homolog 1 (Xenopus laevis)	45.57	270.01	0
PAK4	10298	P21 protein (Cdc42/Rac)-activated kinase 4	27.91	262.54	0
CRIP2	1397	Cysteine-rich protein 2	25.9	252.88	0
SERPINE1	5054	Serpin peptidase inhibitor, clade E (nexin, plasminogen activator inhibitor type 1), member 1	4187.1	248.12	0
CCL2	6347	Chemokine (C-C motif) ligand 2	0	246.87	0
C19orf33	64073	Chromosome 19 open reading frame 33	0.38	241.1	0
CKB	1152	Creatine kinase, brain	2.02	232.78	0
ZFP36	7538	Zinc finger protein 36, C3H type, homolog (mouse)	45.03	231.43	0
TIMP1	7076	TIMP metallopeptidase inhibitor 1	612.22	225.9	0
EPHA2	1969	EPH receptor A2	59.25	213.09	0
METRN	79006	Meteorin, glial cell differentiation regulator	42.23	211.2	0
L1CAM	3897	L1 cell adhesion molecule	0	201.3	0
PLAU	5328	Plasminogen activator, urokinase	3.76	194.02	0
HPCAL1	3241	Hippocalcin-like 1	31.69	192.53	0
ACTN1	87	Actinin, alpha 1	705.77	188.49	0
MDK	4192	Midkine (neurite growth-promoting factor 2)	18.65	183.19	0
LXN	56925	Latexin	3.87	176.82	0
APOE	348	Apolipoprotein E	2.08	175.85	0
TGFBI	7045	Transforming growth factor, beta-induced, 68kDa	720.69	175.21	0
SLC12A7	10723	Solute carrier family 12 (potassium/chloride transporters), member 7	0.17	171.71	0
ZYX	7791	Zyxin	658.3	163.9	0
TUBB6	84617	Tubulin, beta 6	730.66	163.87	0
MALL	7851	Mal, T-cell differentiation protein-like	0.36	162.07	0
MYBL2	4605	V-myb myeloblastosis viral oncogene homolog (avian)-like 2	43.96	158	0
GPRC5A	9052	G protein-coupled receptor, family C, group 5, member A	2.72	155.25	0
AP2B1	163	Adaptor-related protein complex 2, beta 1 subunit	42.72	154.26	0
WDR1	9948	WD repeat domain 1	400.92	152.35	0
ANXA5	308	Annexin A5	383.35	149.12	0
APOA1BP	128240	Apolipoprotein A-I binding protein	40.74	146.64	0
CST3	1471	Cystatin C	372.89	144.92	0
TNS3	64759	Tensin 3	15.09	141.85	0
ISOC2	79763	Isochorismatase domain containing 2	30.49	140.84	0
CSF1	1435	Colony stimulating factor 1 (macrophage)	9.27	140.14	0
MT1E	4493	Metallothionein 1E	498.38	137.72	0
TSPAN15	23555	Tetraspanin 15	0.1	137.18	0
STAT3	6774	Signal transducer and activator of transcription 3 (acute-phase response factor)	19.12	134.49	0
ABCC1	4363	ATP-binding cassette, sub-family C (CFTR/MRP), member 1	15.26	132.64	0
SMAD3	4088	SMAD family member 3	10.7	129.51	0
CHCHD10	400916	Coiled-coil-helix-coiled-coil-helix domain containing 10	17.3	127.66	0
FBXO27	126433	F-box protein 27	1.38	127.29	0
CNN2	1265	Calponin 2	360.88	123.89	0
PERP	64065	PERP, TP53 apoptosis effector	8.03	123.48	0
TNFAIP2	7127	Tumor necrosis factor, alpha-induced protein 2	17.18	123.19	0
NFKBIB	4793	Nuclear factor of kappa light polypeptide gene enhancer in B-cells inhibitor, beta	21.17	121.88	0
FBXO17	115290	F-box protein 17	11.79	121.47	0
CYB5R3	1727	Cytochrome b5 reductase 3	423	120.62	0
SFN	2810	Stratifin	0.24	118.82	0
ATF5	22809	Activating transcription factor 5	30.59	117.93	0
ISYNA1	51477	Inositol-3-phosphate synthase 1	0.61	115.81	0
ETS2	2114	V-ets erythroblastosis virus E26 oncogene homolog 2 (avian)	23.95	114.2	0
WWTR1	25937	WW domain containing transcription regulator 1	24.13	113.09	0
TXNL4A	10907	Thioredoxin-like 4A	30.33	112.45	0
UQCRC2	7385	Ubiquinol-cytochrome c reductase core protein II	24.41	110.79	0
LAMA5	3911	Laminin, alpha 5	4.98	109.55	0
CD70	970	CD70 molecule	0	108.93	0
MARCKSL1	65108	MARCKS-like 1	11.84	106.71	0
SLC29A1	2030	Solute carrier family 29 (nucleoside transporters), member 1	12.14	105.04	0
EID2	163126	EP300 interacting inhibitor of differentiation 2	8.35	104.61	0
SYNGR2	9144	Synaptogyrin 2	8.94	103.9	0
FAM129B	64855	Family with sequence similarity 129, member B	265.97	101.93	0
IDH2	3418	Isocitrate dehydrogenase 2 (NADP+), mitochondrial	16.35	101.66	0
IGFBP4	3487	Insulin-like growth factor binding protein 4	534.9	100.92	0
JUP	3728	Junction plakoglobin	0.18	100.31	0
DYRK1B	9149	Dual-specificity tyrosine-(Y)-phosphorylation regulated kinase 1B	4.48	98.64	0
H19	283120	H19, imprinted maternally expressed transcript (non-protein coding)	0.03	98.51	0
SLC25A22	79751	Solute carrier family 25 (mitochondrial carrier: glutamate), member 22	24.89	96.54	0
CAPG	822	Capping protein (actin filament), gelsolin-like	1.27	95.58	0
FAM102A	399665	Family with sequence similarity 102, member A	4.88	95.57	0
LRP5	4041	Low density lipoprotein receptor-related protein 5	0.08	94.96	0
CRIM1	51232	Cysteine rich transmembrane BMP regulator 1 (chordin-like)	239.63	94.49	0
SLCO4A1	28231	Solute carrier organic anion transporter family, member 4A1	0.02	94.45	0
TM9SF4	9777	Transmembrane 9 superfamily protein member 4	24.4	94.08	0
ICAM1	3383	Intercellular adhesion molecule 1	1.93	92.2	0
EPHB4	2050	EPH receptor B4	7.15	91.74	0
CTXN1	404217	Cortexin 1	2.22	90.58	0
TNNT1	7138	Troponin T type 1 (skeletal, slow)	0.81	90.43	0
RHPN2	85415	Rhophilin, Rho GTPase binding protein 2	1.7	90.31	0
C5orf32	84418	Chromosome 5 open reading frame 32	17.7	89.7	7.1 x 10-264
AP2S1	1175	Adaptor-related protein complex 2, sigma 1 subunit	230.74	89.61	0
ERRFI1	54206	ERBB receptor feedback inhibitor 1	24.64	88.95	0
TPM1	7168	Tropomyosin 1 (alpha)	296.13	88.77	0
LOXL2	4017	Lysyl oxidase-like 2	228.31	87.84	0
SARS2	54938	Seryl-tRNA synthetase 2, mitochondrial	11.96	87.75	0
CCND1	595	Cyclin D1	227.86	87.12	0
MAP3K10	4294	Mitogen-activated protein kinase kinase kinase 10	5.2	86.37	0
GPX1	2876	Glutathione peroxidase 1	296.17	84.54	0
HIST1H2BK	85236	Histone cluster 1, H2bk	18.5	83.75	3.7 x 10-200
CD9	928	CD9 molecule	4.34	83.59	0
TRIM47	91107	Tripartite motif containing 47	1.68	83.15	0
FLYWCH2	114984	FLYWCH family member 2	20.31	80.4	5.8 x 10-189
HOXC10	3226	Homeobox C10	0.06	80.28	0
C17orf70	80233	Chromosome 17 open reading frame 70	19.48	79.82	0
B3GNT7	93010	UDP-GlcNAc:betaGal beta-1,3-N-acetylglucosaminyltransferase 7	0.27	79.29	0
SERPINH1	871	Serpin peptidase inhibitor, clade H (heat shock protein 47), member 1, (collagen binding protein 1)	275.6	77.78	0
LASP1	3927	LIM and SH3 protein 1	411.45	76.88	0
ITPR3	3710	Inositol 1,4,5-triphosphate receptor, type 3	19.51	75.71	0
SLC25A10	1468	Solute carrier family 25 (mitochondrial carrier; dicarboxylate transporter), member 10	18.24	75.66	0
CLU	1191	Clusterin	2.02	75.33	0
RASL11A	387496	RAS-like, family 11, member A	1.04	75.31	0
TMEM123	114908	Transmembrane protein 123	20.35	75.25	0
TPM4	7171	Tropomyosin 4	707.55	73.35	0
CITED4	163732	Cbp/p300-interacting transactivator, with Glu/Asp-rich carboxy-terminal domain, 4	3.44	72.34	0
EPS8L2	64787	EPS8-like 2	5.39	72.29	0
SDC1	6382	Syndecan 1	3.21	72.1	0
TP53I11	9537	Tumor protein p53 inducible protein 11	1.49	71.95	0
EHD2	30846	EH-domain containing 2	262.62	71.77	0
STMN3	50861	Stathmin-like 3	2.07	71.6	0
VAMP8	8673	Vesicle-associated membrane protein 8 (endobrevin)	0.04	69.97	0
ITGA5	3678	Integrin, alpha 5 (fibronectin receptor, alpha polypeptide)	501.57	69.61	0
PGAM5	192111	Phosphoglycerate mutase family member 5	18.2	69.32	6.3 x 10-192
BARX1	56033	BARX homeobox 1	0	68.31	0
ARHGAP4	393	Rho GTPase activating protein 4	0.07	67.43	0
FXYD5	53827	FXYD domain containing ion transport regulator 5	229.54	67.1	0
MPP1	4354	Membrane protein, palmitoylated 1, 55kDa	10.19	66.45	0
RRBP1	6238	Ribosome binding protein 1 homolog 180kDa (dog)	186.14	65.91	0
SYNPO	11346	Synaptopodin	8.61	65.39	0
PCBD1	5092	Pterin-4 alpha-carbinolamine dehydratase/dimerization cofactor of hepatocyte nuclear factor 1 alpha	12.67	65.26	9.8 x 10-216
NXN	64359	Nucleoredoxin	1.16	64.48	0
GIT1	28964	G protein-coupled receptor kinase interacting ArfGAP 1	16.97	64.37	0
FGFRL1	53834	Fibroblast growth factor receptor-like 1	9.68	64.02	0
ARL4C	10123	ADP-ribosylation factor-like 4C	1.97	63.98	0
CACNG4	27092	Calcium channel, voltage-dependent, gamma subunit 4	0	63.72	0
SLC25A6	293	Solute carrier family 25 (mitochondrial carrier; adenine nucleotide translocator), member 6	173.95	63.67	0
MXRA8	54587	Matrix-remodelling associated 8	190.91	63.66	0
CALU	813	Calumenin	225.37	63.11	0
ABCD1	215	ATP-binding cassette, sub-family D (ALD), member 1	6.16	62.55	0
TSEN34	79042	TRNA splicing endonuclease 34 homolog (S. cerevisiae)	13.4	62.38	0
CLDN4	1364	Claudin 4	0.13	62.08	0
MYL9	10398	Myosin, light chain 9, regulatory	1784.38	61.98	0
CKAP4	10970	Cytoskeleton-associated protein 4	202.61	61.19	0
BAIAP2L1	55971	BAI1-associated protein 2-like 1	4.81	60.72	0
DLL3	10683	Delta-like 3 (Drosophila)	0.07	59.89	0
FBXO2	26232	F-box protein 2	0.15	58.91	0
DKK3	27122	Dickkopf homolog 3 (Xenopus laevis)	202.34	58.85	0
ALDH1A3	220	Aldehyde dehydrogenase 1 family, member A3	0.29	58.79	0
WNT7B	7477	Wingless-type MMTV integration site family, member 7B	0.61	58.74	0
CPT1A	1374	Carnitine palmitoyltransferase 1A (liver)	4.08	58.62	0
CES1	1066	Carboxylesterase 1	0.07	58.25	0
UPP1	7378	Uridine phosphorylase 1	12.41	58.14	0
NMRAL1	57407	NmrA-like family domain containing 1	10.01	57.77	1.1 x 10-283
PYCARD	29108	PYD and CARD domain containing	6.94	57.56	4.5 x 10-244
PQLC1	80148	PQ loop repeat containing 1	15.55	57.39	0
FAM195A	84331	Family with sequence similarity 195, member A	10.9	57.05	1.9 x 10-173
GPC1	2817	Glypican 1	144.15	56.07	0
EHD4	30844	EH-domain containing 4	15.01	55.96	0
HAPLN3	145864	Hyaluronan and proteoglycan link protein 3	1.68	55.71	0
CORO1C	23603	Coronin, actin binding protein, 1C	179.65	54.77	0
ANXA1	301	Annexin A1	287.84	54.58	0
LAPTM4B	55353	Lysosomal protein transmembrane 4 beta	8.72	53.66	0
SLC6A8	6535	Solute carrier family 6 (neurotransmitter transporter, creatine), member 8	2.88	52.83	0
SEC13	6396	SEC13 homolog (S. cerevisiae)	159.14	52.34	0
IL13RA1	3597	Interleukin 13 receptor, alpha 1	10.79	52.12	0
SIGIRR	59307	Single immunoglobulin and toll-interleukin 1 receptor (TIR) domain	5.79	51.69	0
BAIAP2	10458	BAI1-associated protein 2	1	51.15	0
AFAP1L2	84632	Actin filament associated protein 1-like 2	0	51.13	0
BEGAIN	57596	Brain-enriched guanylate kinase-associated homolog (rat)	0.02	50.91	0
MAP3K14	9020	Mitogen-activated protein kinase kinase kinase 14	5.28	50.29	0
SEZ6L2	26470	Seizure related 6 homolog (mouse)-like 2	0.81	50.28	0
LAGE3	8270	L antigen family, member 3	7.15	50.27	0
UBTD1	80019	Ubiquitin domain containing 1	12.85	50.24	1.4 x 10-194
NTSR1	4923	Neurotensin receptor 1 (high affinity)	0	50.1	0
NFKB2	4791	Nuclear factor of kappa light polypeptide gene enhancer in B-cells 2 (p49/p100)	11.59	49.61	0
HOXC13	3229	Homeobox C13	0	49.56	0
RAC3	5881	Ras-related C3 botulinum toxin substrate 3 (rho family, small GTP binding protein Rac3)	13.58	49.49	4.8 x 10-120
PLK2	10769	Polo-like kinase 2	6.11	49.45	0
CDCP1	64866	CUB domain containing protein 1	0.5	49.32	0
PEA15	8682	Phosphoprotein enriched in astrocytes 15	224.66	49.27	0
AHNAK2	113146	AHNAK nucleoprotein 2	2.88	48.8	0
RNF44	22838	Ring finger protein 44	3.32	48.72	0
GATA5	140628	GATA binding protein 5	0	48.41	0
LTBP3	4054	Latent transforming growth factor beta binding protein 3	13.4	48.27	0
BCL3	602	B-cell CLL/lymphoma 3	7.8	48.16	0
PLCD3	113026	Phospholipase C, delta 3	10.79	47.92	0
PRAME	23532	Preferentially expressed antigen in melanoma	0	47.83	0
NSUN5	55695	NOP2/Sun domain family, member 5	11.44	47.82	4.9 x 10-208
EIF4EBP1	1978	Eukaryotic translation initiation factor 4E binding protein 1	145.1	47.79	0
TBC1D8	11138	TBC1 domain family, member 8 (with GRAM domain)	1.58	47.7	0
CTGF	1490	Connective tissue growth factor	445.29	47.66	0
F2RL1	2150	Coagulation factor II (thrombin) receptor-like 1	0.55	47.16	0
RIPK4	54101	Receptor-interacting serine-threonine kinase 4	0	46.87	0
C16orf45	89927	Chromosome 16 open reading frame 45	8.5	46.51	0
LSR	51599	Lipolysis stimulated lipoprotein receptor	3.15	46.48	0
RABAC1	10567	Rab acceptor 1 (prenylated)	164.89	46.3	0
SOX9	6662	SRY (sex determining region Y)-box 9	2.49	46.24	0
NQO2	4835	NAD(P)H dehydrogenase, quinone 2	9.14	45.96	4.7 x 10-169
SLC35F2	54733	Solute carrier family 35, member F2	1.08	45.32	0
MPRIP	23164	Myosin phosphatase Rho interacting protein	126.6	45.32	0
UCP2	7351	Uncoupling protein 2 (mitochondrial, proton carrier)	3.63	45.16	0
CAT	847	Catalase	9.44	44.7	4.3 x 10-312
CAPN12	147968	Calpain 12	11.76	43.65	2.4 x 10-317
TNFRSF21	27242	Tumor necrosis factor receptor superfamily, member 21	3.28	43.33	0
EFCAB4A	283229	EF-hand calcium binding domain 4A	0.64	42.85	0
PPL	5493	Periplakin	0.02	42.54	0
PLCH2	9651	Phospholipase C, eta 2	0.16	42.35	0
DDR1	780	Discoidin domain receptor tyrosine kinase 1	6.65	42.1	0
RNF130	55819	Ring finger protein 130	2.08	41.9	0
ARRB1	408	Arrestin, beta 1	0.26	41.68	0
CHD5	450091	Coronary heart disease, susceptibility to, 5	0.01	41.54	0
RASSF7	8045	Ras association (RalGDS/AF-6) domain family (N-terminal) member 7	10.22	41.49	1.4 x 10-172
TYMP	1890	Thymidine phosphorylase	2.43	41.39	0
PDLIM7	9260	PDZ and LIM domain 7 (enigma)	285.13	41.39	0
CTSH	1512	Cathepsin H	1.06	41.37	0
LMF2	91289	Lipase maturation factor 2	128.44	41.04	0
PPAP2C	8612	Phosphatidic acid phosphatase type 2C	0.1	40.86	0
ENG	2022	Endoglin	230.06	40.55	0
GLIS2	84662	GLIS family zinc finger 2	9.9	40.52	0
ELFN1	392617	Extracellular leucine-rich repeat and fibronectin type III domain containing 1	0.06	40.4	0
LRP11	84918	Low density lipoprotein receptor-related protein 11	8.95	40.06	0
TUBB2A	7280	Tubulin, beta 2A	106.96	39.9	0
PRG2	5553	Proteoglycan 2, bone marrow (natural killer cell activator, eosinophil granule major basic protein)	0.23	39.68	0
TBX1	6899	T-box 1	0.57	39.6	0
SEPW1	6415	Selenoprotein W, 1	100.6	39.45	1.9 x 10-240
ABLIM1	3983	Actin binding LIM protein 1	0.19	38.85	0
NPC2	10577	Niemann-Pick disease, type C2	113.75	38.75	0
RPP25	54913	Ribonuclease P/MRP 25kDa subunit	1.71	38.65	0
CSRP1	1465	Cysteine and glycine-rich protein 1	168.44	38.5	0
TAP1	6890	Transporter 1, ATP-binding cassette, sub-family B (MDR/TAP)	9.7	38.28	3.3 x 10-283
TMEM132A	54972	Transmembrane protein 132A	2.29	38.2	0
MAPK11	5600	Mitogen-activated protein kinase 11	7.06	38.02	0
LEPREL1	55214	Leprecan-like 1	3.71	37.88	0
PITX1	5307	Paired-like homeodomain 1	0.22	37.8	0
ADA	100	Adenosine deaminase	3.3	37.6	2.7 x 10-306
STAT5B	6777	Signal transducer and activator of transcription 5B	10.36	37.33	0
C1orf226	400793	Chromosome 1 open reading frame 226	0.32	37.32	0
MYO18A	399687	Myosin XVIIIA	4.71	37.19	0
ATHL1	80162	ATH1, acid trehalase-like 1 (yeast)	7.27	37.17	0
UNG	7374	Uracil-DNA glycosylase	8.75	37.14	3.9 x 10-250
LAMC1	3915	Laminin, gamma 1 (formerly LAMB2)	113.74	36.99	0
KIAA1522	57648	KIAA1522	3.31	36.4	0
RAB31	11031	RAB31, member RAS oncogene family	4.29	36.22	0
TPCN1	53373	Two pore segment channel 1	5.96	36.22	0
SEMA3F	6405	Sema domain, immunoglobulin domain (Ig), short basic domain, secreted, (semaphorin) 3F	1.11	36.14	0
TLE3	7090	Transducin-like enhancer of split 3 (E(sp1) homolog, Drosophila)	6.1	35.94	0
SMOX	54498	Spermine oxidase	4.48	35.92	0
PRR7	80758	Proline rich 7 (synaptic)	7.94	35.58	7.1 x 10-152
TLCD1	116238	TLC domain containing 1	5	35.57	8.7 x 10-178
C10orf116	10974	Chromosome 10 open reading frame 116	0.78	35.39	2.7 x 10-177
YBX2	51087	Y box binding protein 2	0	34.9	0
CD99	4267	CD99 molecule	233.6	34.9	0
CDKN1A	1026	Cyclin-dependent kinase inhibitor 1A (p21, Cip1)	158.43	34.65	0
UNC93B1	81622	Unc-93 homolog B1 (C. elegans)	6.87	34.06	2 x 10-250
ABCC3	8714	ATP-binding cassette, sub-family C (CFTR/MRP), member 3	3.98	33.91	0
TFAP2A	7020	Transcription factor AP-2 alpha (activating enhancer binding protein 2 alpha)	0.12	33.56	0
PKP3	11187	Plakophilin 3	1.02	33.48	0
FAM162A	26355	Family with sequence similarity 162, member A	5.4	33.3	2.2 x 10-106
AGR2	10551	Anterior gradient homolog 2 (Xenopus laevis)	0	33.16	1.1 x 10-281
C12orf75	387882	Chromosome 12 open reading frame 75	156.24	33.06	0
NRP1	8829	Neuropilin 1	91.04	32.66	0
PRKCDBP	112464	Protein kinase C, delta binding protein	142.62	32.49	0
GBAS	2631	Glioblastoma amplified sequence	8.23	31.96	9.7 x 10-156
CYP1B1	1545	Cytochrome P450, family 1, subfamily B, polypeptide 1	1.63	31.84	0
LOC388152	388152	Hypothetical LOC388152	2.53	31.79	0
FOXA2	3170	Forkhead box A2	0	31.47	0
PIM2	11040	Pim-2 oncogene	3.59	31.42	0
FAM43A	131583	Family with sequence similarity 43, member A	1.52	31.12	0
SDK1	221935	Sidekick homolog 1, cell adhesion molecule (chicken)	2.78	31.04	0
GAL	51083	Galanin prepropeptide	0	30.95	4.8 x 10-209
MAGED2	10916	Melanoma antigen family D, 2	83.24	30.89	0
APLP1	333	Amyloid beta (A4) precursor-like protein 1	7.1	30.72	1.7 x 10-209
KIF1A	547	Kinesin family member 1A	0	30.65	0
CCDC106	29903	Coiled-coil domain containing 106	3.61	30.55	2.7 x 10-281
RHOBTB3	22836	Rho-related BTB domain containing 3	6.11	30.41	0
KRT80	144501	Keratin 80	1.51	30.39	0
RBPMS2	348093	RNA binding protein with multiple splicing 2	0.03	29.83	0
PRKAR1B	5575	Protein kinase, cAMP-dependent, regulatory, type I, beta	7.97	29.79	3 x 10-210
NFE2L3	9603	Nuclear factor (erythroid-derived 2)-like 3	1.31	29.39	0
PDGFB	5155	Platelet-derived growth factor beta polypeptide (simian sarcoma viral (v-sis) oncogene homolog)	0.26	29.36	0
ASPHD1	253982	Aspartate beta-hydroxylase domain containing 1	1.32	29.36	4.6 x 10-285
SUN2	25777	Sad1 and UNC84 domain containing 2	77.23	29.22	0
RRP7A	27341	Ribosomal RNA processing 7 homolog A (S. cerevisiae)	102.82	29.18	0
IFT27	11020	Intraflagellar transport 27 homolog (Chlamydomonas)	3.29	29.06	2.7 x 10-141
PWWP2B	170394	PWWP domain containing 2B	2.95	28.79	0
CARD10	29775	Caspase recruitment domain family, member 10	4.15	28.74	0
BAHCC1	57597	BAH domain and coiled-coil containing 1	2.59	28.65	0
CHKA	1119	Choline kinase alpha	3.03	28.53	0
PMEPA1	56937	Prostate transmembrane protein, androgen induced 1	0.18	28.52	0
GPR126	57211	G protein-coupled receptor 126	2.85	28.46	0
C20orf200	253868	Chromosome 20 open reading frame 200	0.03	28.42	0
ANXA6	309	Annexin A6	289.64	28.35	0
ADAMTS15	170689	ADAM metallopeptidase with thrombospondin type 1 motif, 15	0	28.33	0
SYDE1	85360	Synapse defective 1, Rho GTPase, homolog 1 (C. elegans)	77.4	28.33	0
PREX1	57580	Phosphatidylinositol-3,4,5-trisphosphate-dependent Rac exchange factor 1	2.67	28.23	0
COL11A1	1301	Collagen, type XI, alpha 1	0.95	28.18	0
PHF10	55274	PHD finger protein 10	5.13	28.18	4.4 x 10-164
DAPK3	1613	Death-associated protein kinase 3	73.29	28.15	0
THBS1	7057	Thrombospondin 1	525.84	28.13	0
LIPG	9388	Lipase, endothelial	0.26	28.1	0
LAMB2	3913	Laminin, beta 2 (laminin S)	113.25	28.02	0
RBM38	55544	RNA binding motif protein 38	2.17	28	0
PLAC8	51316	Placenta-specific 8	1.65	27.99	0
DBNDD2	55861	Dysbindin (dystrobrevin binding protein 1) domain containing 2	5.04	27.94	4.4 x 10-153
FAM122B	159090	Family with sequence similarity 122B	5.12	27.91	0
CCDC85C	317762	Coiled-coil domain containing 85C	6.64	27.83	0
LRDD	55367	Leucine-rich repeats and death domain containing	6.41	27.76	2.4 x 10-237
FOXC2	2303	Forkhead box C2 (MFH-1, mesenchyme forkhead 1)	104.92	27.67	0
CIB2	10518	Calcium and integrin binding family member 2	0.11	27.65	0
ZNF217	7764	Zinc finger protein 217	3.83	27.58	0
EEPD1	80820	Endonuclease/exonuclease/phosphatase family domain containing 1	0.39	27.47	0
SMTN	6525	Smoothelin	167.18	27.45	0
B4GALNT4	338707	Beta-1,4-N-acetyl-galactosaminyl transferase 4	0	27.35	0
IFFO2	126917	Intermediate filament family orphan 2	5.95	27.3	0
TGM2	7052	Transglutaminase 2 (C polypeptide, protein-glutamine-gamma-glutamyltransferase)	125.34	27.24	0
RHOB	388	Ras homolog gene family, member B	69.32	27.14	0
SAMD11	148398	Sterile alpha motif domain containing 11	4	26.96	4 x 10-278
ADORA2B	136	Adenosine A2b receptor	0.99	26.94	0
LLGL2	3993	Lethal giant larvae homolog 2 (Drosophila)	0.17	26.89	0
CBR1	873	Carbonyl reductase 1	91	26.85	0
FAM49B	51571	Family with sequence similarity 49, member B	7.31	26.79	3.5 x 10-135
SLC20A1	6574	Solute carrier family 20 (phosphate transporter), member 1	76.9	26.78	0
FAM83H	286077	Family with sequence similarity 83, member H	0.09	26.67	0
SMPD2	6610	Sphingomyelin phosphodiesterase 2, neutral membrane (neutral sphingomyelinase)	4.08	26.58	3.2 x 10-176
GADD45B	4616	Growth arrest and DNA-damage-inducible, beta	94.49	26.47	0
FDFT1	2222	Farnesyl-diphosphate farnesyltransferase 1	73.13	26.43	0
EPHB2	2048	EPH receptor B2	5.87	26.32	0
HOXB9	3219	Homeobox B9	0.02	26.31	0
HOXB8	3218	Homeobox B8	0.16	26.3	0
DHRS3	9249	Dehydrogenase/reductase (SDR family) member 3	0.06	26.26	0
KIAA0182	23199	KIAA0182	4.94	26.08	0
PSMB9	5698	Proteasome (prosome, macropain) subunit, beta type, 9 (large multifunctional peptidase 2)	2.37	26.04	1.6 x 10-143
PRICKLE3	4007	Prickle homolog 3 (Drosophila)	6.11	25.94	2.3 x 10-141
ITGB4	3691	Integrin, beta 4	0.37	25.93	0
CCND3	896	Cyclin D3	85.31	25.87	0
DHX32	55760	DEAH (Asp-Glu-Ala-His) box polypeptide 32	4.3	25.86	5 x 10-295
WASF1	8936	WAS protein family, member 1	5.37	25.76	1.6 x 10-255
BRI3BP	140707	BRI3 binding protein	6.79	25.73	2.5 x 10-79
KIAA1462	57608	KIAA1462	3.65	25.72	0
BCORL1	63035	BCL6 corepressor-like 1	2.66	25.66	0
EGFL7	51162	EGF-like-domain, multiple 7	2.46	25.6	2.6 x 10-213
GATA2	2624	GATA binding protein 2	2.71	25.58	0
SPARC	6678	Secreted protein, acidic, cysteine-rich (osteonectin)	763.69	25.4	0
STK32C	282974	Serine/threonine kinase 32C	3.22	25.22	8 x 10-237
MGAT5B	146664	Mannosyl (alpha-1,6-)-glycoprotein beta-1,6-N-acetyl-glucosaminyltransferase, isozyme B	0.74	25.14	0
NGEF	25791	Neuronal guanine nucleotide exchange factor	0.03	25.06	0
SHB	6461	Src homology 2 domain containing adaptor protein B	6.67	24.99	0
CCDC21	64793	Coiled-coil domain containing 21	6.27	24.96	9.1 x 10-249
LOC100132288	100132288	Hypothetical protein LOC100132288	6	24.92	10 x 10-107
CNN3	1266	Calponin 3, acidic	87.67	24.86	0
CEND1	51286	Cell cycle exit and neuronal differentiation 1	0.53	24.81	2.2 x 10-305
DBNDD1	79007	Dysbindin (dystrobrevin binding protein 1) domain containing 1	0.45	24.72	0
FNBP1	23048	Formin binding protein 1	6.34	24.71	0
MLL	4297	Myeloid/lymphoid or mixed-lineage leukemia (trithorax homolog, Drosophila)	5.03	24.54	0
SLIT3	6586	Slit homolog 3 (Drosophila)	0.01	24.32	0
BCAS4	55653	Breast carcinoma amplified sequence 4	3.35	24.3	7.6 x 10-139
RHBDF2	79651	Rhomboid 5 homolog 2 (Drosophila)	0	24.24	0
PTPRS	5802	Protein tyrosine phosphatase, receptor type, S	3.56	24.21	0
EPDR1	54749	Ependymin related protein 1 (zebrafish)	0	24.06	0
MGMT	4255	O-6-methylguanine-DNA methyltransferase	1.43	23.95	4.5 x 10-185
VASN	114990	Vasorin	156.19	23.92	0
MYEOV	26579	Myeloma overexpressed (in a subset of t(11;14) positive multiple myelomas)	0.24	23.76	0
B3GNTL1	146712	UDP-GlcNAc:betaGal beta-1,3-N-acetylglucosaminyltransferase-like 1	3.42	23.69	5.5 x 10-135
RHOF	54509	Ras homolog gene family, member F (in filopodia)	2.64	23.65	2.5 x 10-274
BHLHE41	79365	Basic helix-loop-helix family, member e41	0.62	23.61	0
RHOD	29984	Ras homolog gene family, member D	3.94	23.5	3.8 x 10-99
BCOR	54880	BCL6 corepressor	6.42	23.38	0
SEC31A	22872	SEC31 homolog A (S. cerevisiae)	64.23	23.25	0
DUSP1	1843	Dual specificity phosphatase 1	100.36	23.24	0
PDCD2L	84306	Programmed cell death 2-like	3.91	23.12	7.1 x 10-99
FBXO6	26270	F-box protein 6	3.58	23.09	2.9 x 10-140
TSEN54	283989	TRNA splicing endonuclease 54 homolog (S. cerevisiae)	6.3	23.03	2.8 x 10-103
PGAP2	27315	Post-GPI attachment to proteins 2	4.87	23.02	8.6 x 10-196
HOXC9	3225	Homeobox C9	1.33	23.01	4.7 x 10-218
SLC22A18	5002	Solute carrier family 22, member 18	6.3	22.94	1.8 x 10-85
MT1X	4501	Metallothionein 1X	71.15	22.94	3.1 x 10-99
DUSP14	11072	Dual specificity phosphatase 14	74.22	22.94	0
COL6A1	1291	Collagen, type VI, alpha 1	661.8	22.84	0
PADI2	11240	Peptidyl arginine deiminase, type II	0	22.79	0
CA8	767	Carbonic anhydrase VIII	0	22.59	0
SFXN4	119559	Sideroflexin 4	4.96	22.33	3.2 x 10-90
C5orf45	51149	Chromosome 5 open reading frame 45	4.57	22.28	8 x 10-85
DGKD	8527	Diacylglycerol kinase, delta 130kDa	4.06	22.25	0
CD24	100133941	CD24 molecule	0.83	22.15	0
GALNT7	51809	UDP-N-acetyl-alpha-D-galactosamine:polypeptide N-acetylgalactosaminyltransferase 7 (GalNAc-T7)	4.39	22.05	10 x 10-305
CALM1	801	Calmodulin 1 (phosphorylase kinase, delta)	61.46	22.04	0
UBE2D4	51619	Ubiquitin-conjugating enzyme E2D 4 (putative)	4.49	21.93	2.4 x 10-97
SYNM	23336	Synemin, intermediate filament protein	4.41	21.81	0
PLEKHF1	79156	Pleckstrin homology domain containing, family F (with FYVE domain) member 1	3.67	21.74	1.9 x 10-139
SSR3	6747	Signal sequence receptor, gamma (translocon-associated protein gamma)	115.48	21.73	0
TGFB1I1	7041	Transforming growth factor beta 1 induced transcript 1	166.14	21.67	0
PLAGL2	5326	Pleiomorphic adenoma gene-like 2	5.1	21.47	0
TBX2	6909	T-box 2	71.22	21.45	0
LRRK1	79705	Leucine-rich repeat kinase 1	3.04	21.4	0
MUC1	4582	Mucin 1, cell surface associated	1.13	21.28	6.2 x 10-153
NR2F2	7026	Nuclear receptor subfamily 2, group F, member 2	67.24	21.06	0
PRDX2	7001	Peroxiredoxin 2	109.15	21.06	0
HOXC6	3223	Homeobox C6	0.05	20.96	0
KLC1	3831	Kinesin light chain 1	53.18	20.92	0
SLC7A1	6541	Solute carrier family 7 (cationic amino acid transporter, y+ system), member 1	68.86	20.92	0
ASCC1	51008	Activating signal cointegrator 1 complex subunit 1	5.47	20.81	1.5 x 10-104
MCFD2	90411	Multiple coagulation factor deficiency 2	64.12	20.79	0
FAM199X	139231	Family with sequence similarity 199, X-linked	5.36	20.76	1.3 x 10-153
SMPD1	6609	Sphingomyelin phosphodiesterase 1, acid lysosomal	57.7	20.76	0
SOX18	54345	SRY (sex determining region Y)-box 18	0	20.74	1.6 x 10-306
ADAM9	8754	ADAM metallopeptidase domain 9	86.98	20.69	0
TIMP2	7077	TIMP metallopeptidase inhibitor 2	278.92	20.68	0
RPS6KA1	6195	Ribosomal protein S6 kinase, 90kDa, polypeptide 1	0.91	20.61	0
NECAB3	63941	N-terminal EF-hand calcium binding protein 3	4.78	20.51	3.5 x 10-110
TJP2	9414	Tight junction protein 2 (zona occludens 2)	52.87	20.24	0
RELB	5971	V-rel reticuloendotheliosis viral oncogene homolog B	4.65	20.17	2.6 x 10-128
TRAM2	9697	Translocation associated membrane protein 2	81.03	20.16	0
ATP6V0E2	155066	ATPase, H+ transporting V0 subunit e2	1.84	20.13	1.5 x 10-287
EVPL	2125	Envoplakin	0.01	20.11	0
ABHD15	116236	Abhydrolase domain containing 15	4.13	20.01	6.6 x 10-171
CX3CL1	6376	Chemokine (C-X3-C motif) ligand 1	0	19.89	0
LFNG	3955	LFNG O-fucosylpeptide 3-beta-N-acetylglucosaminyltransferase	0.94	19.75	0
SLC38A2	54407	Solute carrier family 38, member 2	50.8	19.75	0
TM4SF18	116441	Transmembrane 4 L six family member 18	0.05	19.72	4.1 x 10-193
ANKRD13B	124930	Ankyrin repeat domain 13B	2.92	19.71	1.2 x 10-252
MCCC2	64087	Methylcrotonoyl-CoA carboxylase 2 (beta)	4.99	19.7	3.7 x 10-182
C15orf48	84419	Chromosome 15 open reading frame 48	0.51	19.48	1.1 x 10-130
CABYR	26256	Calcium binding tyrosine-(Y)-phosphorylation regulated	0.84	19.46	7.2 x 10-199
OCIAD2	132299	OCIA domain containing 2	1.38	19.38	2.3 x 10-85
EXT1	2131	Exostosin 1	49.68	19.33	0
CLIC4	25932	Chloride intracellular channel 4	70.29	19.25	0
ABCA3	21	ATP-binding cassette, sub-family A (ABC1), member 3	0.01	19.23	0
SDC3	9672	Syndecan 3	5.17	19.21	1.9 x 10-229
SORBS3	10174	Sorbin and SH3 domain containing 3	101.53	19.16	0
SLC9A7	84679	Solute carrier family 9 (sodium/hydrogen exchanger), member 7	4.2	19.14	4.3 x 10-124
MBP	4155	Myelin basic protein	0.24	19.11	0
PLBD1	79887	Phospholipase B domain containing 1	0	18.95	6.7 x 10-318
CUTC	51076	CutC copper transporter homolog (E. coli)	3.33	18.88	1.6 x 10-92
PHGDH	26227	Phosphoglycerate dehydrogenase	49.68	18.86	2.3 x 10-284
CACNA1H	8912	Calcium channel, voltage-dependent, T type, alpha 1H subunit	0.01	18.84	0
ARHGEF5	7984	Rho guanine nucleotide exchange factor (GEF) 5	0.74	18.66	0
CCDC74A	90557	Coiled-coil domain containing 74A	1.76	18.51	1.9 x 10-139
ZFP36L1	677	Zinc finger protein 36, C3H type-like 1	90.61	18.48	0
HIST1H2BD	3017	Histone cluster 1, H2bd	1.33	18.45	3.6 x 10-86
INHBB	3625	Inhibin, beta B	0.02	18.4	0
SOX4	6659	SRY (sex determining region Y)-box 4	0.71	18.4	0
SLC39A13	91252	Solute carrier family 39 (zinc transporter), member 13	70.48	18.27	0
TM7SF2	7108	Transmembrane 7 superfamily member 2	1.66	18.26	5 x 10-153
MAP4K4	9448	Mitogen-activated protein kinase kinase kinase kinase 4	47.35	18.24	0
CABLES1	91768	Cdk5 and Abl enzyme substrate 1	0.16	18.08	0
GPRC5C	55890	G protein-coupled receptor, family C, group 5, member C	0	18.01	0
ARRB2	409	Arrestin, beta 2	3.98	17.96	1 x 10-100
PARVB	29780	Parvin, beta	50.38	17.78	1.7 x 10-304
USP12	219333	Ubiquitin specific peptidase 12	4.7	17.75	3.3 x 10-100
SMAD6	4091	SMAD family member 6	0.99	17.74	0
CYB561	1534	Cytochrome b-561	1.22	17.73	0
STAT5A	6776	Signal transducer and activator of transcription 5A	2.52	17.73	5.2 x 10-316
IL32	9235	Interleukin 32	3.24	17.73	1 x 10-67
IRF7	3665	Interferon regulatory factor 7	4.63	17.67	7.3 x 10-85
CDCA7	83879	Cell division cycle associated 7	3.72	17.56	1.9 x 10-150
ERCC2	2068	Excision repair cross-complementing rodent repair deficiency, complementation group 2	47.63	17.52	0
SOX13	9580	SRY (sex determining region Y)-box 13	3.22	17.43	6 x 10-244
MB21D1	115004	Mab-21 domain containing 1	4.71	17.42	6.9 x 10-74
PIP5K1C	23396	Phosphatidylinositol-4-phosphate 5-kinase, type I, gamma	45.8	17.4	0
NFKBIE	4794	Nuclear factor of kappa light polypeptide gene enhancer in B-cells inhibitor, epsilon	2.67	17.36	7.6 x 10-177
NKX6-2	84504	NK6 homeobox 2	0	17.33	3.1 x 10-152
HTRA1	5654	HtrA serine peptidase 1	90.34	17.26	0
MYBL1	4603	V-myb myeloblastosis viral oncogene homolog (avian)-like 1	3.36	17.24	8 x 10-293
DDAH1	23576	Dimethylarginine dimethylaminohydrolase 1	65.38	17.24	0
LIF	3976	Leukemia inhibitory factor (cholinergic differentiation factor)	3	17.22	8.7 x 10-243
FOXQ1	94234	Forkhead box Q1	2.54	17.17	1.1 x 10-161
METRNL	284207	Meteorin, glial cell differentiation regulator-like	70.21	17.1	0
GOLGA8B	440270	Golgin A8 family, member B	4.61	17.03	4.1 x 10-215
HIF1A	3091	Hypoxia inducible factor 1, alpha subunit (basic helix-loop-helix transcription factor)	103.43	17.01	0
NGFRAP1	27018	Nerve growth factor receptor (TNFRSF16) associated protein 1	127.61	17	0
ITGA2	3673	Integrin, alpha 2 (CD49B, alpha 2 subunit of VLA-2 receptor)	3.51	16.99	0
PARVA	55742	Parvin, alpha	68.23	16.98	0
ONECUT3	390874	One cut homeobox 3	0	16.92	2.5 x 10-218
MIF4GD	57409	MIF4G domain containing	2.5	16.92	3.7 x 10-97
NPEPL1	79716	Aminopeptidase-like 1	4.49	16.81	3.2 x 10-87
TYSND1	219743	Trypsin domain containing 1	2.88	16.8	1.4 x 10-232
GTF2IRD1	9569	GTF2I repeat domain containing 1	4.63	16.71	3.1 x 10-134
SLC44A2	57153	Solute carrier family 44, member 2	55.19	16.55	0
C17orf96	100170841	Chromosome 17 open reading frame 96	0.76	16.49	0
TACC2	10579	Transforming, acidic coiled-coil containing protein 2	2.84	16.35	0
SLC2A1	6513	Solute carrier family 2 (facilitated glucose transporter), member 1	97.79	16.31	0
NPB	256933	Neuropeptide B	4.12	16.25	2.2 x 10-26
ARHGAP29	9411	Rho GTPase activating protein 29	4.29	16.19	0
TCF7L2	6934	Transcription factor 7-like 2 (T-cell specific, HMG-box)	4.32	16.17	3.6 x 10-163
FBXL16	146330	F-box and leucine-rich repeat protein 16	0.8	16.15	0
CTSL1	1514	Cathepsin L1	76.57	16.14	0
ZBED5	58486	Zinc finger, BED-type containing 5	3.53	16.09	5.9 x 10-130
BCAR3	8412	Breast cancer anti-estrogen resistance 3	41.37	16.09	0
MAPK8IP2	23542	Mitogen-activated protein kinase 8 interacting protein 2	0.14	15.89	0
CACNG6	59285	Calcium channel, voltage-dependent, gamma subunit 6	0	15.86	5.5 x 10-253
MOBKL2A	126308	MOB1, Mps One Binder kinase activator-like 2A (yeast)	49.17	15.85	0
DLK2	65989	Delta-like 2 homolog (Drosophila)	0.4	15.8	1.5 x 10-186
APOC1	341	Apolipoprotein C-I	0.89	15.8	2.5 x 10-46
ABTB2	25841	Ankyrin repeat and BTB (POZ) domain containing 2	3.5	15.8	1.4 x 10-190
LITAF	9516	Lipopolysaccharide-induced TNF factor	3.25	15.78	5.7 x 10-144
C6orf1	221491	Chromosome 6 open reading frame 1	40.48	15.77	5 x 10-165
SGK223	157285	Homolog of rat pragma of Rnd2	4.3	15.76	9.2 x 10-168
SLC43A2	124935	Solute carrier family 43, member 2	1.47	15.64	4.6 x 10-243
OSTC	58505	Oligosaccharyltransferase complex subunit	40.95	15.64	1.4 x 10-125
CSPG4	1464	Chondroitin sulfate proteoglycan 4	143.17	15.6	0
TMEM86B	255043	Transmembrane protein 86B	2.15	15.59	6.3 x 10-109
FZD2	2535	Frizzled homolog 2 (Drosophila)	53.88	15.5	0
F11R	50848	F11 receptor	0.63	15.44	0
C16orf5	29965	Chromosome 16 open reading frame 5	3.14	15.38	7.4 x 10-133
EPS8	2059	Epidermal growth factor receptor pathway substrate 8	52.34	15.35	0
PRKCZ	5590	Protein kinase C, zeta	1.82	15.33	1.1 x 10-197
ZDHHC14	79683	Zinc finger, DHHC-type containing 14	1.82	15.32	3.4 x 10-197
OLFML2A	169611	Olfactomedin-like 2A	0.79	15.25	0
CPNE7	27132	Copine VII	81.5	15.25	0
KIAA1598	57698	KIAA1598	2.34	15.19	6.5 x 10-236
PEX6	5190	Peroxisomal biogenesis factor 6	3.5	15.19	3 x 10-148
PPP2R5A	5525	Protein phosphatase 2, regulatory subunit B', alpha	3.93	15.13	3.3 x 10-116
PDZD4	57595	PDZ domain containing 4	0	15.11	0
ARSI	340075	Arylsulfatase family, member I	0.25	15.11	0
FBXO44	93611	F-box protein 44	1.53	15.11	5 x 10-266
PHF14	9678	PHD finger protein 14	3.31	15.1	6.5 x 10-203
HOMER2	9455	Homer homolog 2 (Drosophila)	0	15.08	2.2 x 10-252
CCNJL	79616	Cyclin J-like	0.07	15.08	0
LRRC20	55222	Leucine rich repeat containing 20	1.7	15.07	2.8 x 10-231
SLC16A5	9121	Solute carrier family 16, member 5 (monocarboxylic acid transporter 6)	0.03	15.06	2.5 x 10-246
PLCE1	51196	Phospholipase C, epsilon 1	0.97	15.06	0
SLC30A1	7779	Solute carrier family 30 (zinc transporter), member 1	3.98	15.05	2.6 x 10-73
CLDN7	1366	Claudin 7	0.04	15	2.2 x 10-196
RRAGA	10670	Ras-related GTP binding A	63	14.99	0
GCHFR	2644	GTP cyclohydrolase I feedback regulator	1.92	14.97	1.9 x 10-48
ABLIM3	22885	Actin binding LIM protein family, member 3	51.62	14.97	0
SYTL2	54843	Synaptotagmin-like 2	0.54	14.93	0
PDE5A	8654	Phosphodiesterase 5A, cGMP-specific	0.39	14.92	0
NFATC1	4772	Nuclear factor of activated T-cells, cytoplasmic, calcineurin-dependent 1	0.01	14.85	0
TSPAN13	27075	Tetraspanin 13	0.64	14.84	3.1 x 10-187
TRPV2	51393	Transient receptor potential cation channel, subfamily V, member 2	93.81	14.83	0
PVT1	5820	Pvt1 oncogene (non-protein coding)	4.08	14.77	1.9 x 10-64
C5orf62	85027	Chromosome 5 open reading frame 62	49.06	14.69	0
ANK1	286	Ankyrin 1, erythrocytic	0	14.65	0
SLC29A4	222962	Solute carrier family 29 (nucleoside transporters), member 4	0.1	14.64	0
GNA15	2769	Guanine nucleotide binding protein (G protein), alpha 15 (Gq class)	0.03	14.57	8.2 x 10-265
SUSD2	56241	Sushi domain containing 2	0.5	14.55	0
PPP1R15A	23645	Protein phosphatase 1, regulatory (inhibitor) subunit 15A	68.99	14.51	0
ELOVL2	54898	Elongation of very long chain fatty acids (FEN1/Elo2, SUR4/Elo3, yeast)-like 2	0	14.47	0
CELSR1	9620	Cadherin, EGF LAG seven-pass G-type receptor 1 (flamingo homolog, Drosophila)	0.01	14.45	0
C10orf10	11067	Chromosome 10 open reading frame 10	0.62	14.43	9.3 x 10-198
RSU1	6251	Ras suppressor protein 1	37.53	14.42	0
KCTD1	284252	Potassium channel tetramerisation domain containing 1	3.11	14.38	1.9 x 10-175
DTD1	92675	D-tyrosyl-tRNA deacylase 1 homolog (S. cerevisiae)	47.46	14.35	4.1 x 10-237
BIRC3	330	Baculoviral IAP repeat containing 3	0.45	14.29	0
ATP8B3	148229	ATPase, aminophospholipid transporter, class I, type 8B, member 3	1.72	14.27	0
IRAK2	3656	Interleukin-1 receptor-associated kinase 2	1.56	14.26	1.2 x 10-238
NRARP	441478	NOTCH-regulated ankyrin repeat protein	0.24	14.24	7.5 x 10-287
UPF3B	65109	UPF3 regulator of nonsense transcripts homolog B (yeast)	3.76	14.23	1.1 x 10-81
PIK3CB	5291	Phosphoinositide-3-kinase, catalytic, beta polypeptide	3.55	14.22	2.4 x 10-117
ARHGEF17	9828	Rho guanine nucleotide exchange factor (GEF) 17	37.8	14.16	0
DGAT2	84649	Diacylglycerol O-acyltransferase 2	0	14.13	1.5 x 10-300
FAM20C	56975	Family with sequence similarity 20, member C	1.16	14.04	3.4 x 10-211
AP1S3	130340	Adaptor-related protein complex 1, sigma 3 subunit	2.2	14.02	1.4 x 10-218
EDARADD	128178	EDAR-associated death domain	2.87	14.02	4.5 x 10-133
TRIB2	28951	Tribbles homolog 2 (Drosophila)	1.98	13.93	9.8 x 10-255
COL6A2	1292	Collagen, type VI, alpha 2	567.82	13.9	0
PAX2	5076	Paired box 2	0	13.87	0
SH3PXD2B	285590	SH3 and PX domains 2B	0.15	13.85	0
PLEKHA1	59338	Pleckstrin homology domain containing, family A (phosphoinositide binding specific) member 1	3.09	13.84	4.6 x 10-152
MAP1B	4131	Microtubule-associated protein 1B	45.11	13.69	0
OAS3	4940	2'-5'-oligoadenylate synthetase 3, 100kDa	0.49	13.68	0
IMPA2	3613	Inositol(myo)-1(or 4)-monophosphatase 2	0.16	13.55	2.9 x 10-162
ARHGAP26	23092	Rho GTPase activating protein 26	0.58	13.53	0
OPLAH	26873	5-oxoprolinase (ATP-hydrolysing)	3.04	13.52	2.1 x 10-155
CASZ1	54897	Castor zinc finger 1	0.09	13.49	0
FAM98A	25940	Family with sequence similarity 98, member A	34.15	13.46	8.4 x 10-254
HOXC11	3227	Homeobox C11	0	13.43	4.4 x 10-238
GATA4	2626	GATA binding protein 4	0.02	13.42	0
HMHA1	23526	Histocompatibility (minor) HA-1	2.01	13.42	4.6 x 10-230
RBM24	221662	RNA binding motif protein 24	2.79	13.26	2.8 x 10-111
COL9A3	1299	Collagen, type IX, alpha 3	0	13.23	1.1 x 10-284
FADS3	3995	Fatty acid desaturase 3	129.77	13.22	0
IQCE	23288	IQ motif containing E	3.43	13.21	5.5 x 10-221
P4HA2	8974	Prolyl 4-hydroxylase, alpha polypeptide II	41.82	13.11	0
JAG2	3714	Jagged 2	0.07	13.1	0
REEP4	80346	Receptor accessory protein 4	51.28	13.1	0
SLC39A4	55630	Solute carrier family 39 (zinc transporter), member 4	3.27	13.09	3.5 x 10-73
SHH	6469	Sonic hedgehog	0	13.08	1.5 x 10-178
CCNE1	898	Cyclin E1	2.81	13.07	8.8 x 10-79
RALGDS	5900	Ral guanine nucleotide dissociation stimulator	2.44	12.99	1.4 x 10-170
SEPT11	55752	Septin 11	68.54	12.98	0
XBP1	7494	X-box binding protein 1	41.66	12.97	3.5 x 10-265
MKL2	57496	MKL/myocardin-like 2	1.65	12.95	0
FSTL3	10272	Follistatin-like 3 (secreted glycoprotein)	189.84	12.91	0
CXCL1	2919	Chemokine (C-X-C motif) ligand 1 (melanoma growth stimulating activity, alpha)	0.05	12.78	2.3 x 10-119
TNFRSF11A	8792	Tumor necrosis factor receptor superfamily, member 11a, NFKB activator	0.05	12.71	0
NIPA1	123606	Non imprinted in Prader-Willi/Angelman syndrome 1	2.57	12.68	5.4 x 10-264
TCF19	6941	Transcription factor 19	45.59	12.68	0
PODXL	5420	Podocalyxin-like	0.76	12.63	0
HES6	55502	Hairy and enhancer of split 6 (Drosophila)	2.85	12.62	3.8 x 10-50
ATP11A	23250	ATPase, class VI, type 11A	0.85	12.59	0
NCRNA00152	112597	Non-protein coding RNA 152	57.42	12.57	1 x 10-259
GSTM3	2947	Glutathione S-transferase mu 3 (brain)	1.96	12.56	4.4 x 10-203
FN3K	64122	Fructosamine 3 kinase	2.32	12.49	8.1 x 10-62
NCRNA00263	90271	Non-protein coding RNA 263	1.48	12.4	3.8 x 10-57
PMS2	5395	PMS2 postmeiotic segregation increased 2 (S. cerevisiae)	2.64	12.4	8.8 x 10-107
SAMD10	140700	Sterile alpha motif domain containing 10	1.3	12.35	1.6 x 10-133
FAM65C	140876	Family with sequence similarity 65, member C	0.04	12.28	0
ACTR1B	10120	ARP1 actin-related protein 1 homolog B, centractin beta (yeast)	41.64	12.28	0
KRT15	3866	Keratin 15	0.56	12.23	3.3 x 10-148
HLTF	6596	Helicase-like transcription factor	2.88	12.17	1.4 x 10-149
FMNL1	752	Formin-like 1	0.22	12.15	0
CHDH	55349	Choline dehydrogenase	0.56	12.09	1.8 x 10-286
RAB26	25837	RAB26, member RAS oncogene family	0.72	12.05	3.3 x 10-120
PPARD	5467	Peroxisome proliferator-activated receptor delta	35.08	12.03	0
TGFBR2	7048	Transforming growth factor, beta receptor II (70/80kDa)	70.49	12.03	0
ZIC2	7546	Zic family member 2 (odd-paired homolog, Drosophila)	0.15	12.01	1.6 x 10-253
HIST2H2BA	337875	Histone cluster 2, H2ba	1.19	12.01	2.2 x 10-32
SLC4A11	83959	Solute carrier family 4, sodium borate transporter, member 11	1.25	11.99	2.5 x 10-183
PPP2CB	5516	Protein phosphatase 2, catalytic subunit, beta isozyme	45.02	11.95	0
ZBTB5	9925	Zinc finger and BTB domain containing 5	2.27	11.93	1.5 x 10-185
HHIPL2	79802	HHIP-like 2	0	11.91	3 x 10-265
WT1	7490	Wilms tumor 1	0.07	11.9	8.2 x 10-298
DCBLD2	131566	Discoidin, CUB and LCCL domain containing 2	52.25	11.88	0
TRIM6	117854	Tripartite motif containing 6	2.19	11.86	7.5 x 10-142
GYS1	2997	Glycogen synthase 1 (muscle)	33.7	11.82	0
MOSPD1	56180	Motile sperm domain containing 1	2.12	11.8	1.6 x 10-98
GPATCH1	55094	G patch domain containing 1	2.92	11.8	2.2 x 10-103
HES1	3280	Hairy and enhancer of split 1, (Drosophila)	0.36	11.79	1.9 x 10-122
ARHGAP27	201176	Rho GTPase activating protein 27	1.1	11.78	3 x 10-223
SOCS2	8835	Suppressor of cytokine signaling 2	2.13	11.78	8.4 x 10-92
ITGBL1	9358	Integrin, beta-like 1 (with EGF-like repeat domains)	0.66	11.77	2 x 10-182
FAM114A1	92689	Family with sequence similarity 114, member A1	44.68	11.74	0
MX2	4600	Myxovirus (influenza virus) resistance 2 (mouse)	0	11.64	9.4 x 10-299
ANKRD13A	88455	Ankyrin repeat domain 13A	38.03	11.63	0
ESRP2	80004	Epithelial splicing regulatory protein 2	0.56	11.58	8.4 x 10-301
RAB3D	9545	RAB3D, member RAS oncogene family	1.41	11.58	1.5 x 10-99
FLJ90757	440465	Hypothetical LOC440465	2.45	11.55	1.8 x 10-155
LOXL1	4016	Lysyl oxidase-like 1	142.07	11.54	0
BCAM	4059	Basal cell adhesion molecule (Lutheran blood group)	1.78	11.53	2.5 x 10-139
OSTF1	26578	Osteoclast stimulating factor 1	33.77	11.53	1.7 x 10-143
ELK3	2004	ELK3, ETS-domain protein (SRF accessory protein 2)	61.12	11.43	0
RNF208	727800	Ring finger protein 208	0.63	11.42	7.1 x 10-77
MXRA5	25878	Matrix-remodelling associated 5	0.01	11.41	0
ZNF703	80139	Zinc finger protein 703	31.14	11.41	2.7 x 10-201
LYN	4067	V-yes-1 Yamaguchi sarcoma viral related oncogene homolog	1.24	11.38	1.7 x 10-170
PTPRH	5794	Protein tyrosine phosphatase, receptor type, H	0	11.37	0
EID2B	126272	EP300 interacting inhibitor of differentiation 2B	1.83	11.34	1.4 x 10-81
RNF207	388591	Ring finger protein 207	1.19	11.31	2.9 x 10-220
KIFC3	3801	Kinesin family member C3	38.68	11.29	0
ATP2B4	493	ATPase, Ca++ transporting, plasma membrane 4	33.09	11.28	0
KIAA0495	57212	KIAA0495	1.12	11.24	0
WNT5B	81029	Wingless-type MMTV integration site family, member 5B	111.94	11.2	0
C10orf114	399726	Chromosome 10 open reading frame 114	1.94	11.19	4.2 x 10-81
NT5DC1	221294	5'-nucleotidase domain containing 1	2.56	11.19	4.6 x 10-99
ARSJ	79642	Arylsulfatase family, member J	42.63	11.09	0
ABCA7	10347	ATP-binding cassette, sub-family A (ABC1), member 7	0.64	11.04	0
C17orf91	84981	Chromosome 17 open reading frame 91	37.16	11.03	3 x 10-215
KCNN4	3783	Potassium intermediate/small conductance calcium-activated channel, subfamily N, member 4	0.1	11	4.6 x 10-198
TRIOBP	11078	TRIO and F-actin binding protein	34.84	10.99	0
LYNX1	66004	Ly6/neurotoxin 1	0.05	10.96	0
GPR56	9289	G protein-coupled receptor 56	1.1	10.96	5.3 x 10-257
C10orf35	219738	Chromosome 10 open reading frame 35	0	10.93	1.1 x 10-101
CFD	1675	Complement factor D (adipsin)	1.11	10.92	1.9 x 10-64
RPS27L	51065	Ribosomal protein S27-like	47.57	10.9	6.3 x 10-238
CTBS	1486	Chitobiase, di-N-acetyl-	3.02	10.89	1.1 x 10-76
TMEM66	51669	Transmembrane protein 66	49.01	10.89	0
MEST	4232	Mesoderm specific transcript homolog (mouse)	0.15	10.81	7.3 x 10-239
NEU3	10825	Sialidase 3 (membrane sialidase)	2.01	10.79	1 x 10-101
SH3RF2	153769	SH3 domain containing ring finger 2	0.13	10.75	6.6 x 10-258
LPHN1	22859	Latrophilin 1	0.27	10.75	0
STRBP	55342	Spermatid perinuclear RNA binding protein	0.87	10.73	4.7 x 10-198
ARHGEF35	445328	Rho guanine nucleotide exchange factor (GEF) 35	0.84	10.72	7.2 x 10-115
PODXL2	50512	Podocalyxin-like 2	0.62	10.71	2.6 x 10-143
SNAI1	6615	Snail homolog 1 (Drosophila)	0.79	10.71	1.2 x 10-103
MARCKS	4082	Myristoylated alanine-rich protein kinase C substrate	79.1	10.69	0
ACP6	51205	Acid phosphatase 6, lysophosphatidic	2.44	10.63	9.5 x 10-55
BAI2	576	Brain-specific angiogenesis inhibitor 2	1.36	10.62	2.6 x 10-254
NUAK1	9891	NUAK family, SNF1-like kinase, 1	2.6	10.6	1.6 x 10-188
MSX2	4488	Msh homeobox 2	0	10.59	4.6 x 10-203
MMP14	4323	Matrix metallopeptidase 14 (membrane-inserted)	215.36	10.58	0
SLC29A2	3177	Solute carrier family 29 (nucleoside transporters), member 2	0.68	10.52	7.2 x 10-158
CDC42EP2	10435	CDC42 effector protein (Rho GTPase binding) 2	27.06	10.46	8.7 x 10-150
PELO	53918	Pelota homolog (Drosophila)	29.3	10.45	7.8 x 10-262
RNF38	152006	Ring finger protein 38	1.99	10.44	1.6 x 10-194
CCDC24	149473	Coiled-coil domain containing 24	1.86	10.42	1.4 x 10-54
SERINC2	347735	Serine incorporator 2	82.26	10.38	0
IRX3	79191	Iroquois homeobox 3	2.36	10.35	3.3 x 10-68
GBE1	2632	Glucan (1,4-alpha-), branching enzyme 1	34.17	10.32	0
STC2	8614	Stanniocalcin 2	154.68	10.31	0
ASRGL1	80150	Asparaginase like 1	0.04	10.3	3.5 x 10-225
ECHDC2	55268	Enoyl CoA hydratase domain containing 2	1.61	10.3	3.8 x 10-48
ZNF195	7748	Zinc finger protein 195	2.69	10.3	7.5 x 10-61
NPTXR	23467	Neuronal pentraxin receptor	0.25	10.29	0
KCTD15	79047	Potassium channel tetramerisation domain containing 15	1.09	10.29	4.8 x 10-248
ATP9B	374868	ATPase, class II, type 9B	2.7	10.23	3.5 x 10-107
NPW	283869	Neuropeptide W	1.49	10.19	2.1 x 10-43
PLEKHG3	26030	Pleckstrin homology domain containing, family G (with RhoGef domain) member 3	2.27	10.19	3.5 x 10-130
IL17RB	55540	Interleukin 17 receptor B	0.27	10.16	2.6 x 10-150
C1QL1	10882	Complement component 1, q subcomponent-like 1	1.09	10.12	1 x 10-74
ZBTB42	100128927	Zinc finger and BTB domain containing 42	0.85	10.11	3.5 x 10-199
CACNG7	59284	Calcium channel, voltage-dependent, gamma subunit 7	0	10.1	3.5 x 10-138
DTNB	1838	Dystrobrevin, beta	1.73	10.04	8.7 x 10-91
FRAT2	23401	Frequently rearranged in advanced T-cell lymphomas 2	1.6	10.03	4.1 x 10-86
DUSP5	1847	Dual specificity phosphatase 5	42.31	10.03	0
THBS3	7059	Thrombospondin 3	2.06	10.02	3 x 10-99
MST4	51765	Serine/threonine protein kinase MST4	1.52	9.98	4.1 x 10-135
KCNMA1	3778	Potassium large conductance calcium-activated channel, subfamily M, alpha member 1	1.96	9.98	0
ABCG2	9429	ATP-binding cassette, sub-family G (WHITE), member 2	0.17	9.95	0
CNNM4	26504	Cyclin M4	2.52	9.92	1.9 x 10-119
FIBCD1	84929	Fibrinogen C domain containing 1	0.49	9.9	2.7 x 10-198
IFIT1	3434	Interferon-induced protein with tetratricopeptide repeats 1	1.66	9.9	1.2 x 10-68
C10orf58	84293	Chromosome 10 open reading frame 58	1.19	9.89	8 x 10-82
TPD52	7163	Tumor protein D52	0	9.88	0
LRRC8A	56262	Leucine rich repeat containing 8 family, member A	35.76	9.87	0
LGR4	55366	Leucine-rich repeat containing G protein-coupled receptor 4	1.32	9.85	7.7 x 10-222
ACSS1	84532	Acyl-CoA synthetase short-chain family member 1	1.35	9.85	1.2 x 10-187
MST1R	4486	Macrophage stimulating 1 receptor (c-met-related tyrosine kinase)	0.02	9.82	0
CACHD1	57685	Cache domain containing 1	0.8	9.81	2.1 x 10-284
LOC100130776	100130776	Hypothetical LOC100130776	35.19	9.8	2 x 10-212
SORL1	6653	Sortilin-related receptor, L(DLR class) A repeats containing	0.01	9.77	0
DIRAS1	148252	DIRAS family, GTP-binding RAS-like 1	0.03	9.77	7.7 x 10-280
EFEMP2	30008	EGF containing fibulin-like extracellular matrix protein 2	116.78	9.77	0
LOC388588	388588	Hypothetical protein LOC388588	0	9.76	1.6 x 10-47
CBFA2T3	863	Core-binding factor, runt domain, alpha subunit 2; translocated to, 3	0	9.7	0
CTSF	8722	Cathepsin F	1.72	9.7	4.2 x 10-70
HOXA3	3200	Homeobox A3	2.15	9.68	4.6 x 10-87
FRMD6	122786	FERM domain containing 6	38.45	9.66	0
PNMA2	10687	Paraneoplastic antigen MA2	0.42	9.58	4.3 x 10-306
HEXDC	284004	Hexosaminidase (glycosyl hydrolase family 20, catalytic domain) containing	1.42	9.58	5.7 x 10-87
NAT8L	339983	N-acetyltransferase 8-like (GCN5-related, putative)	0.04	9.57	1.3 x 10-188
SOX21	11166	SRY (sex determining region Y)-box 21	0	9.56	1.9 x 10-208
F12	2161	Coagulation factor XII (Hageman factor)	1.03	9.56	4.3 x 10-96
CNIH2	254263	Cornichon homolog 2 (Drosophila)	0.55	9.55	3.4 x 10-79
ZNF467	168544	Zinc finger protein 467	0.05	9.54	3.1 x 10-181
TARBP1	6894	TAR (HIV-1) RNA binding protein 1	2.21	9.53	1.2 x 10-136
SERINC5	256987	Serine incorporator 5	1.52	9.47	4.7 x 10-55
CAMTA2	23125	Calmodulin binding transcription activator 2	28.66	9.47	0
RASD2	23551	RASD family, member 2	0	9.42	9 x 10-244
COL7A1	1294	Collagen, type VII, alpha 1	35.07	9.42	0
CEBPD	1052	CCAAT/enhancer binding protein (C/EBP), delta	29.01	9.41	1.5 x 10-124
GALNTL4	374378	UDP-N-acetyl-alpha-D-galactosamine:polypeptide N-acetylgalactosaminyltransferase-like 4	0.02	9.4	1.9 x 10-201
LRFN1	57622	Leucine rich repeat and fibronectin type III domain containing 1	0.06	9.4	2 x 10-243
HMX3	340784	H6 family homeobox 3	0	9.39	2.4 x 10-87
PCSK1N	27344	Proprotein convertase subtilisin/kexin type 1 inhibitor	0.12	9.38	1.6 x 10-72
GSTO2	119391	Glutathione S-transferase omega 2	0.96	9.38	1.6 x 10-70
TIAF1	9220	TGFB1-induced anti-apoptotic factor 1	1.1	9.38	8.6 x 10-92
MYEF2	50804	Myelin expression factor 2	0.75	9.33	1.8 x 10-278
PTP4A3	11156	Protein tyrosine phosphatase type IVA, member 3	0.04	9.29	6.5 x 10-104
C1QTNF6	114904	C1q and tumor necrosis factor related protein 6	2.45	9.28	7.8 x 10-66
TCF7	6932	Transcription factor 7 (T-cell specific, HMG-box)	0.55	9.26	0
PHKA1	5255	Phosphorylase kinase, alpha 1 (muscle)	1.56	9.24	2 x 10-210
WLS	79971	Wntless homolog (Drosophila)	25.24	9.22	9.5 x 10-230
ARHGAP23	57636	Rho GTPase activating protein 23	60.43	9.22	0
ANO9	338440	Anoctamin 9	0.02	9.18	6.8 x 10-226
SLC35F3	148641	Solute carrier family 35, member F3	0	9.17	1.4 x 10-230
CREB3L1	90993	CAMP responsive element binding protein 3-like 1	186.3	9.15	0
CCDC74B	91409	Coiled-coil domain containing 74B	1.11	9.13	4.7 x 10-62
HIST2H3D	653604	Histone cluster 2, H3d	1	9.11	9.9 x 10-19
FOXL2	668	Forkhead box L2	0.23	9.07	6.1 x 10-194
NRGN	4900	Neurogranin (protein kinase C substrate, RC3)	53.17	9.07	0
STK32B	55351	Serine/threonine kinase 32B	0.01	9.03	3.6 x 10-249
TMC6	11322	Transmembrane channel-like 6	0.05	9.03	4.1 x 10-221
FANK1	92565	Fibronectin type III and ankyrin repeat domains 1	0.07	9.02	2.4 x 10-96
LIFR	3977	Leukemia inhibitory factor receptor alpha	0.4	9.02	0
ARID5A	10865	AT rich interactive domain 5A (MRF1-like)	1.76	9.02	2.3 x 10-66
SLC45A1	50651	Solute carrier family 45, member 1	0.94	9.01	9.2 x 10-108
RTN4R	65078	Reticulon 4 receptor	0.2	8.97	7.8 x 10-129
NRG2	9542	Neuregulin 2	0.02	8.95	1.3 x 10-235
LOC80154	80154	Hypothetical LOC80154	0.93	8.95	0
SEPT6	23157	Septin 6	1.02	8.95	1.3 x 10-188
GPRIN2	9721	G protein regulated inducer of neurite outgrowth 2	0	8.93	2.3 x 10-142
WNT9A	7483	Wingless-type MMTV integration site family, member 9A	0	8.93	2.7 x 10-96
MYH14	79784	Myosin, heavy chain 14, non-muscle	0.03	8.88	0
MCAM	4162	Melanoma cell adhesion molecule	43.37	8.85	0
TSTD1	100131187	Thiosulfate sulfurtransferase (rhodanese)-like domain containing 1	0	8.83	5.1 x 10-46
ME1	4199	Malic enzyme 1, NADP(+)-dependent, cytosolic	2.06	8.78	1.7 x 10-81
SFRP1	6422	Secreted frizzled-related protein 1	63.52	8.76	0
NKD2	85409	Naked cuticle homolog 2 (Drosophila)	0	8.75	1.4 x 10-137
TRAPPC6A	79090	Trafficking protein particle complex 6A	0.37	8.71	5.5 x 10-47
ZNF780A	284323	Zinc finger protein 780A	0.55	8.69	0
ZNF296	162979	Zinc finger protein 296	1.55	8.69	1.5 x 10-49
GAS6	2621	Growth arrest-specific 6	71.94	8.68	0
SPHK1	8877	Sphingosine kinase 1	43.89	8.66	0
FLJ39609	100130417	Similar to hCG1995469	0.06	8.65	10 x 10-37
TSKU	25987	Tsukushi small leucine rich proteoglycan homolog (Xenopus laevis)	0.86	8.64	2.2 x 10-118
CEP70	80321	Centrosomal protein 70kDa	1.77	8.64	2.5 x 10-73
UAP1L1	91373	UDP-N-acteylglucosamine pyrophosphorylase 1-like 1	30.77	8.63	0
C10orf91	170393	Chromosome 10 open reading frame 91	0.16	8.62	1 x 10-48
COL1A1	1277	Collagen, type I, alpha 1	3131.14	8.53	0
WNT6	7475	Wingless-type MMTV integration site family, member 6	0	8.51	3.2 x 10-126
HEBP1	50865	Heme binding protein 1	29.79	8.51	2.7 x 10-136
ADRA1B	147	Adrenergic, alpha-1B-, receptor	2.16	8.48	7.3 x 10-49
SEMA7A	8482	Semaphorin 7A, GPI membrane anchor (John Milton Hagen blood group)	147.1	8.47	0
TMLHE	55217	Trimethyllysine hydroxylase, epsilon	2.01	8.46	3.5 x 10-66
LAMC2	3918	Laminin, gamma 2	0.66	8.45	7.8 x 10-305
SSX2IP	117178	Synovial sarcoma, X breakpoint 2 interacting protein	0.25	8.43	0
CFL2	1073	Cofilin 2 (muscle)	27	8.43	3.4 x 10-315
LHFP	10186	Lipoma HMGIC fusion partner	39.64	8.4	0
HSD17B14	51171	Hydroxysteroid (17-beta) dehydrogenase 14	1.91	8.39	1.5 x 10-30
TSPAN14	81619	Tetraspanin 14	23.79	8.38	0
ZP3	7784	Zona pellucida glycoprotein 3 (sperm receptor)	0.52	8.34	1.5 x 10-91
DNM1	1759	Dynamin 1	0.3	8.33	4.5 x 10-186
GPSM1	26086	G-protein signaling modulator 1	27.79	8.31	0
LOC151009	151009	Hypothetical LOC151009	0.84	8.28	1.1 x 10-90
REEP6	92840	Receptor accessory protein 6	1.96	8.27	3.1 x 10-32
AGPAT9	84803	1-acylglycerol-3-phosphate O-acyltransferase 9	2.04	8.27	1.4 x 10-55
PARP14	54625	Poly (ADP-ribose) polymerase family, member 14	2.16	8.27	1.6 x 10-154
FAM160B2	64760	Family with sequence similarity 160, member B2	20.9	8.26	1.6 x 10-210
KCTD14	65987	Potassium channel tetramerisation domain containing 14	2.18	8.24	3.9 x 10-34
OCLN	100506658	Occludin	0.13	8.21	2.5 x 10-168
LHX1	3975	LIM homeobox 1	0	8.2	8.5 x 10-162
AMH	268	Anti-Mullerian hormone	1.01	8.19	3.6 x 10-75
RILP	83547	Rab interacting lysosomal protein	2.09	8.18	2 x 10-37
KREMEN2	79412	Kringle containing transmembrane protein 2	0.38	8.12	2.5 x 10-109
C12orf34	84915	Chromosome 12 open reading frame 34	2.07	8.12	2.7 x 10-56
C6orf57	135154	Chromosome 6 open reading frame 57	1.72	8.11	4.0 x 10-14
MTL5	9633	Metallothionein-like 5, testis-specific (tesmin)	0.27	8.1	1.3 x 10-288
CYP2S1	29785	Cytochrome P450, family 2, subfamily S, polypeptide 1	0	8.05	10 x 10-183
COL5A1	1289	Collagen, type V, alpha 1	108.17	8.05	0
CNNM2	54805	Cyclin M2	1.2	8.02	4.6 x 10-140
CHPF	79586	Chondroitin polymerizing factor	60.62	8.02	0
GBX2	2637	Gastrulation brain homeobox 2	0	8	1 x 10-92
TNNI3	7137	Troponin I type 3 (cardiac)	0	7.96	1.6 x 10-57
P2RX5	5026	Purinergic receptor P2X, ligand-gated ion channel, 5	0.36	7.96	4.9 x 10-127
CHST15	51363	Carbohydrate (N-acetylgalactosamine 4-sulfate 6-O) sulfotransferase 15	0	7.95	0
ELFN2	114794	Extracellular leucine-rich repeat and fibronectin type III domain containing 2	0.7	7.94	0
LMF1	64788	Lipase maturation factor 1	0.67	7.93	5.5 x 10-112
HOTAIR	100124700	Hox transcript antisense RNA (non-protein coding)	0.08	7.9	8.6 x 10-149
SIK1	150094	Salt-inducible kinase 1	0.86	7.88	1.2 x 10-178
ZNRF2	223082	Zinc and ring finger 2	0.73	7.86	2.6 x 10-142
CLIC3	9022	Chloride intracellular channel 3	0.07	7.85	1.2 x 10-51
C1orf93	127281	Chromosome 1 open reading frame 93	25.68	7.84	1.8 x 10-251
UPK3B	80761	Uroplakin 3B	1.51	7.8	2.9 x 10-40
PDE3B	5140	Phosphodiesterase 3B, cGMP-inhibited	0	7.79	0
DISP2	85455	Dispatched homolog 2 (Drosophila)	0.13	7.75	4.3 x 10-301
ARHGEF6	9459	Rac/Cdc42 guanine nucleotide exchange factor (GEF) 6	1.75	7.7	2.1 x 10-115
PLA2G15	23659	Phospholipase A2, group XV	21.62	7.7	1.7 x 10-181
HIST1H2BC	8347	Histone cluster 1, H2bc	1.87	7.69	4.1 x 10-10
MEGF6	1953	Multiple EGF-like-domains 6	0.02	7.68	0
PCK2	5106	Phosphoenolpyruvate carboxykinase 2 (mitochondrial)	19.7	7.68	1.4 x 10-139
CD40	958	CD40 molecule, TNF receptor superfamily member 5	0.56	7.66	1.3 x 10-71
C19orf20	91978	Chromosome 19 open reading frame 20	20	7.65	3.7 x 10-64
TCTA	6988	T-cell leukemia translocation altered gene	22.74	7.62	5.9 x 10-161
DDX43	55510	DEAD (Asp-Glu-Ala-Asp) box polypeptide 43	0.68	7.61	1.4 x 10-108
SNCG	6623	Synuclein, gamma (breast cancer-specific protein 1)	1.24	7.61	9.7 x 10-25
TMEM88B	643965	Transmembrane protein 88B	0	7.59	1.9 x 10-33
RMND5A	64795	Required for meiotic nuclear division 5 homolog A (S. cerevisiae)	1.96	7.58	1.4 x 10-115
TSPYL5	85453	TSPY-like 5	0	7.57	1.8 x 10-292
ANKRD33B	651746	Ankyrin repeat domain 33B	1.54	7.54	6.6 x 10-221
B3GNT9	84752	UDP-GlcNAc:betaGal beta-1,3-N-acetylglucosaminyltransferase 9	22.68	7.54	6.5 x 10-204
TBC1D1	23216	TBC1 (tre-2/USP6, BUB2, cdc16) domain family, member 1	24.94	7.5	0
ZG16B	124220	Zymogen granule protein 16 homolog B (rat)	0.25	7.48	7.2 x 10-44
WISP2	8839	WNT1 inducible signaling pathway protein 2	0	7.47	6.3 x 10-91
ANO10	55129	Anoctamin 10	21.76	7.47	1.2 x 10-190
ARHGAP39	80728	Rho GTPase activating protein 39	1.97	7.45	4.2 x 10-92
SLC26A6	65010	Solute carrier family 26, member 6	18.8	7.44	1.9 x 10-151
TSPAN18	90139	Tetraspanin 18	0	7.43	2.9 x 10-201
IFI27L2	83982	Interferon, alpha-inducible protein 27-like 2	53.08	7.42	5.5 x 10-153
ZNF488	118738	Zinc finger protein 488	0.05	7.41	4.4 x 10-212
S100A2	6273	S100 calcium binding protein A2	1.88	7.41	3.4 x 10-19
MLF1	4291	Myeloid leukemia factor 1	0.6	7.4	2.3 x 10-95
QDPR	5860	Quinoid dihydropteridine reductase	23.99	7.4	4 x 10-142
TMEM99	147184	Transmembrane protein 99	1.82	7.39	1.3 x 10-40
KIAA1671	85379	KIAA1671	0.13	7.36	0
VEGFC	7424	Vascular endothelial growth factor C	26.11	7.36	2.1 x 10-212
RASSF1	11186	Ras association (RalGDS/AF-6) domain family member 1	32.32	7.32	0
KCNAB2	8514	Potassium voltage-gated channel, shaker-related subfamily, beta member 2	0.14	7.31	7.5 x 10-176
SLC12A4	6560	Solute carrier family 12 (potassium/chloride transporters), member 4	41.08	7.29	0
FAM132A	388581	Family with sequence similarity 132, member A	1.24	7.26	1.9 x 10-28
DUSP3	1845	Dual specificity phosphatase 3	26.21	7.26	0
CYS1	192668	Cystin 1	0	7.23	7.1 x 10-170
SUV420H2	84787	Suppressor of variegation 4-20 homolog 2 (Drosophila)	1.68	7.23	3.2 x 10-47
ARID3B	10620	AT rich interactive domain 3B (BRIGHT-like)	1.91	7.19	3.2 x 10-73
RBP7	116362	Retinol binding protein 7, cellular	0	7.17	4 x 10-42
SCNN1A	6337	Sodium channel, nonvoltage-gated 1 alpha	0.26	7.16	4.9 x 10-188
LEPREL2	10536	Leprecan-like 2	54.1	7.13	0
SIPA1L1	26037	Signal-induced proliferation-associated 1 like 1	20.98	7.11	0
POLR3D	661	Polymerase (RNA) III (DNA directed) polypeptide D, 44kDa	24.59	7.11	6.1 x 10-181
HOXC4	3221	Homeobox C4	0.04	7.08	1.9 x 10-163
MB	4151	Myoglobin	0	7.05	1.8 x 10-80
DACT2	168002	Dapper, antagonist of beta-catenin, homolog 2 (Xenopus laevis)	0	7.04	3.9 x 10-179
MMP15	4324	Matrix metallopeptidase 15 (membrane-inserted)	0.84	7.03	1.5 x 10-143
DHRS4	10901	Dehydrogenase/reductase (SDR family) member 4	20.73	7.01	6.3 x 10-87
FERMT2	10979	Fermitin family member 2	61.43	7.01	0
EFNA1	1942	Ephrin-A1	0	7	4.2 x 10-95
FAAH	2166	Fatty acid amide hydrolase	0.03	7	2 x 10-124
ISG20	3669	Interferon stimulated exonuclease gene 20kDa	0.24	6.99	4.8 x 10-47
SLCO3A1	28232	Solute carrier organic anion transporter family, member 3A1	0.75	6.98	1.6 x 10-195
PCDH7	5099	Protocadherin 7	20.11	6.97	0
ALCAM	214	Activated leukocyte cell adhesion molecule	85.2	6.97	0
PSIMCT-1	100101490	MCTS1 pseudogene	1.47	6.95	1.4 x 10-18
SOCS7	30837	Suppressor of cytokine signaling 7	1.59	6.94	1.9 x 10-43
DLX2	1746	Distal-less homeobox 2	1.3	6.9	1.1 x 10-54
C11orf35	256329	Chromosome 11 open reading frame 35	0.53	6.89	3.2 x 10-81
MAPKAPK3	7867	Mitogen-activated protein kinase-activated protein kinase 3	18.63	6.88	1.2 x 10-137
THNSL2	55258	Threonine synthase-like 2 (S. cerevisiae)	0	6.87	1.6 x 10-126
THY1	7070	Thy-1 cell surface antigen	21.22	6.87	4.1 x 10-174
CACNG8	59283	Calcium channel, voltage-dependent, gamma subunit 8	0.04	6.85	8.1 x 10-81
CTIF	9811	CBP80/20-dependent translation initiation factor	22.21	6.83	0
PPP1R1B	84152	Protein phosphatase 1, regulatory (inhibitor) subunit 1B	0	6.81	10 x 10-122
CLCN2	1181	Chloride channel 2	1.67	6.79	1.4 x 10-51
OASL	8638	2'-5'-oligoadenylate synthetase-like	0.11	6.78	2.1 x 10-96
PRSS22	64063	Protease, serine, 22	0	6.77	2.3 x 10-81
MID1IP1	58526	MID1 interacting protein 1 (gastrulation specific G12 homolog (zebrafish))	41.09	6.73	0
ZNF780B	163131	Zinc finger protein 780B	0.67	6.68	1.4 x 10-290
NINL	22981	Ninein-like	1.36	6.68	2.8 x 10-105
ATP6V1B2	526	ATPase, H+ transporting, lysosomal 56/58kDa, V1 subunit B2	18.64	6.68	1.7 x 10-173
CHRNA5	1138	Cholinergic receptor, nicotinic, alpha 5	1.02	6.64	2.5 x 10-64
APPL2	55198	Adaptor protein, phosphotyrosine interaction, PH domain and leucine zipper containing 2	23.25	6.61	1.6 x 10-290
PLEKHO1	51177	Pleckstrin homology domain containing, family O member 1	63.59	6.61	0
GNG11	2791	Guanine nucleotide binding protein (G protein), gamma 11	43.66	6.57	4.2 x 10-247
PLIN2	123	Perilipin 2	33.49	6.55	0
TAF13	6884	TAF13 RNA polymerase II, TATA box binding protein (TBP)-associated factor, 18kDa	22.14	6.51	7.3 x 10-49
SEPT8	23176	Septin 8	17.58	6.5	7 x 10-305
MPV17L	255027	MPV17 mitochondrial membrane protein-like	1.17	6.48	4.3 x 10-53
IL27RA	9466	Interleukin 27 receptor, alpha	0.38	6.45	4.4 x 10-130
PHLDA3	23612	Pleckstrin homology-like domain, family A, member 3	46.63	6.45	0
CLDN1	9076	Claudin 1	0.26	6.43	5.9 x 10-149
STAT2	6773	Signal transducer and activator of transcription 2, 113kDa	17.16	6.4	4.2 x 10-221
TDRKH	11022	Tudor and KH domain containing	0.08	6.37	9.8 x 10-174
GNAO1	2775	Guanine nucleotide binding protein (G protein), alpha activating activity polypeptide O	0.09	6.37	0
LPAR2	9170	Lysophosphatidic acid receptor 2	0.44	6.37	2.3 x 10-67
MAPRE2	10982	Microtubule-associated protein, RP/EB family, member 2	20.89	6.37	2.7 x 10-281
BRSK2	9024	BR serine/threonine kinase 2	0.07	6.36	2.7 x 10-179
WWC1	23286	WW and C2 domain containing 1	0.56	6.33	2 x 10-231
ZFYVE28	57732	Zinc finger, FYVE domain containing 28	1.56	6.32	3.7 x 10-68
PDLIM4	8572	PDZ and LIM domain 4	36.88	6.32	0
HAS3	3038	Hyaluronan synthase 3	0.45	6.28	2.5 x 10-167
FAM70B	348013	Family with sequence similarity 70, member B	1.48	6.28	8 x 10-19
WWP2	11060	WW domain containing E3 ubiquitin protein ligase 2	16	6.28	9.4 x 10-283
HOXC8	3224	Homeobox C8	0.13	6.27	4.7 x 10-108
GRAMD4	23151	GRAM domain containing 4	0.7	6.27	1.3 x 10-129
IGFBP6	3489	Insulin-like growth factor binding protein 6	82.1	6.27	0
SMARCA4	6597	SWI/SNF related, matrix associated, actin dependent regulator of chromatin, subfamily a, member 4	42.62	6.26	0
RAMP1	10267	Receptor (G protein-coupled) activity modifying protein 1	1.67	6.23	2.3 x 10-14
GCNT2	2651	Glucosaminyl (N-acetyl) transferase 2, I-branching enzyme (I blood group)	0.94	6.18	2.2 x 10-179
TMEM187	8269	Transmembrane protein 187	1.15	6.18	4.3 x 10-36
ARHGEF19	128272	Rho guanine nucleotide exchange factor (GEF) 19	1.18	6.18	3 x 10-63
DOCK5	80005	Dedicator of cytokinesis 5	18.73	6.18	0
TMEM184A	202915	Transmembrane protein 184A	1.37	6.17	4.1 x 10-113
HERPUD1	9709	Homocysteine-inducible, endoplasmic reticulum stress-inducible, ubiquitin-like domain member 1	65.53	6.17	0
BARX2	8538	BARX homeobox 2	0	6.16	1.7 x 10-94
ADAM19	8728	ADAM metallopeptidase domain 19	21.48	6.16	0
ARHGAP32	9743	Rho GTPase activating protein 32	1.47	6.15	1.3 x 10-173
GLUL	2752	Glutamate-ammonia ligase	20.1	6.14	0
FKBP11	51303	FK506 binding protein 11, 19 kDa	30.61	6.12	2.6 x 10-207
RND3	390	Rho family GTPase 3	23.28	6.11	7.5 x 10-259
XRRA1	143570	X-ray radiation resistance associated 1	1.55	6.09	2.9 x 10-77
ST20	400410	Suppressor of tumorigenicity 20	1.4	6.07	3.4 x 10-23
LOC151162	151162	Hypothetical LOC151162	16.69	6.06	3.2 x 10-262
UNC13D	201294	Unc-13 homolog D (C. elegans)	0.05	6.05	2.2 x 10-216
SNORA44	677825	Small nucleolar RNA, H/ACA box 44	0.88	6.05	2.4 x 10-04
SCARA3	51435	Scavenger receptor class A, member 3	18.74	6.05	4.8 x 10-246
NTN4	59277	Netrin 4	27.34	6.03	0
CERCAM	51148	Cerebral endothelial cell adhesion molecule	57.35	6.03	0
LRP5L	91355	Low density lipoprotein receptor-related protein 5-like	1.44	6.02	4.4 x 10-28
CCDC88C	440193	Coiled-coil domain containing 88C	0	6.01	0
EXTL3	2137	Exostoses (multiple)-like 3	15.28	6.01	8.7 x 10-257
SFXN3	81855	Sideroflexin 3	22.7	6	1.8 x 10-289
ZBTB38	253461	Zinc finger and BTB domain containing 38	17.54	5.97	0
LOC100127888	100127888	Hypothetical LOC100127888	0	5.96	2.6 x 10-73
RHPN1	114822	Rhophilin, Rho GTPase binding protein 1	0.02	5.96	4.8 x 10-188
ZNF185	7739	Zinc finger protein 185 (LIM domain)	0.08	5.96	1.2 x 10-201
NUP210	23225	Nucleoporin 210kDa	0.01	5.95	0
YIPF5	81555	Yip1 domain family, member 5	16.94	5.95	4.1 x 10-192
PLS1	5357	Plastin 1	0.39	5.9	9.2 x 10-134
GJA3	2700	Gap junction protein, alpha 3, 46kDa	0	5.88	1.2 x 10-264
EID3	493861	EP300 interacting inhibitor of differentiation 3	1.02	5.88	1.3 x 10-31
DENND5B	160518	DENN/MADD domain containing 5B	1.08	5.87	2.5 x 10-190
TCEA3	6920	Transcription elongation factor A (SII), 3	1.34	5.87	3.2 x 10-27
SEMA6B	10501	Sema domain, transmembrane domain (TM), and cytoplasmic domain, (semaphorin) 6B	1.6	5.87	5.7 x 10-51
ASS1	445	Argininosuccinate synthase 1	0.19	5.82	1.3 x 10-76
TNFRSF10A	8797	Tumor necrosis factor receptor superfamily, member 10a	0.93	5.82	3 x 10-40
FBXO32	114907	F-box protein 32	0.72	5.81	1 x 10-44
DCTN6	10671	Dynactin 6	16.28	5.81	1.9 x 10-52
RCOR2	283248	REST corepressor 2	0.43	5.78	1.2 x 10-85
MARVELD2	153562	MARVEL domain containing 2	0.96	5.78	3.4 x 10-70
ADRB1	153	Adrenergic, beta-1-, receptor	0.6	5.76	3.2 x 10-82
TPSG1	25823	Tryptase gamma 1	0	5.75	1.5 x 10-54
DFNB31	25861	Deafness, autosomal recessive 31	0.11	5.75	1.2 x 10-180
CHST7	56548	Carbohydrate (N-acetylglucosamine 6-O) sulfotransferase 7	15.85	5.72	5.2 x 10-112
LINGO1	84894	Leucine rich repeat and Ig domain containing 1	0.04	5.69	7.3 x 10-137
RAB6B	51560	RAB6B, member RAS oncogene family	0.33	5.69	1.3 x 10-195
PARD6B	84612	Par-6 partitioning defective 6 homolog beta (C. elegans)	0.94	5.69	1.6 x 10-99
HSPA4L	22824	Heat shock 70kDa protein 4-like	0.98	5.69	4.1 x 10-68
DOCK7	85440	Dedicator of cytokinesis 7	14.81	5.69	3.2 x 10-292
VGF	7425	VGF nerve growth factor inducible	0.55	5.67	1.1 x 10-74
IL18	3606	Interleukin 18 (interferon-gamma-inducing factor)	0.87	5.66	1.5 x 10-26
BCL2L11	10018	BCL2-like 11 (apoptosis facilitator)	0.13	5.64	1.2 x 10-221
MYLK	4638	Myosin light chain kinase	14.54	5.64	8.6 x 10-315
NEU4	129807	Sialidase 4	0	5.62	9.5 x 10-113
CRYBB2	1415	Crystallin, beta B2	16.59	5.62	1.5 x 10-42
FLJ40504	284085	Keratin 18 pseudogene	0.63	5.61	2.5 x 10-53
PKD2	5311	Polycystic kidney disease 2 (autosomal dominant)	14.82	5.6	1.4 x 10-214
SEC24D	9871	SEC24 family, member D (S. cerevisiae)	52.01	5.6	0
ARHGEF16	27237	Rho guanine nucleotide exchange factor (GEF) 16	0	5.58	8.9 x 10-142
NAB2	4665	NGFI-A binding protein 2 (EGR1 binding protein 2)	27.46	5.57	0
MSL3P1	151507	Male-specific lethal 3 homolog (Drosophila) pseudogene 1	0.92	5.54	9.2 x 10-42
NEK7	140609	NIMA (never in mitosis gene a)-related kinase 7	15.71	5.54	3.9 x 10-202
LONRF3	79836	LON peptidase N-terminal domain and ring finger 3	0	5.53	6.5 x 10-126
ACSL1	2180	Acyl-CoA synthetase long-chain family member 1	14.06	5.52	1.8 x 10-146
EPB41L4B	54566	Erythrocyte membrane protein band 4.1 like 4B	0.05	5.51	0
HSD17B8	7923	Hydroxysteroid (17-beta) dehydrogenase 8	0.27	5.51	4.4 x 10-36
RNF128	79589	Ring finger protein 128	0.09	5.5	5.2 x 10-146
CNKSR1	10256	Connector enhancer of kinase suppressor of Ras 1	0	5.48	1.3 x 10-125
OSCAR	126014	Osteoclast associated, immunoglobulin-like receptor	0.99	5.48	2.2 x 10-28
CHD7	55636	Chromodomain helicase DNA binding protein 7	0.03	5.47	0
WIPI1	55062	WD repeat domain, phosphoinositide interacting 1	20.78	5.47	7.9 x 10-166
CORO6	84940	Coronin 6	0.58	5.45	3.3 x 10-64
TMEM180	79847	Transmembrane protein 180	0.74	5.44	5 x 10-67
ITPRIPL1	150771	Inositol 1,4,5-triphosphate receptor interacting protein-like 1	1.39	5.44	1.2 x 10-36
NBEAL2	23218	Neurobeachin-like 2	1.49	5.41	1.1 x 10-108
ITGB3	3690	Integrin, beta 3 (platelet glycoprotein IIIa, antigen CD61)	20.61	5.41	0
PTK6	5753	PTK6 protein tyrosine kinase 6	0.69	5.4	4.8 x 10-61
C8orf58	541565	Chromosome 8 open reading frame 58	20.08	5.4	5.6 x 10-168
CCDC64	92558	Coiled-coil domain containing 64	0	5.31	2.8 x 10-143
DNM1P35	100128285	DNM1 pseudogene 35	1.29	5.29	1.2 x 10-101
ASAP3	55616	ArfGAP with SH3 domain, ankyrin repeat and PH domain 3	0.84	5.28	7.5 x 10-85
SHANK3	85358	SH3 and multiple ankyrin repeat domains 3	0.67	5.27	9 x 10-168
PPP4R1L	55370	Protein phosphatase 4, regulatory subunit 1-like	1.12	5.27	3.8 x 10-39
AGFG2	3268	ArfGAP with FG repeats 2	15.06	5.23	2.1 x 10-229
GLB1L2	89944	Galactosidase, beta 1-like 2	0	5.22	3.6 x 10-144
KLF11	8462	Kruppel-like factor 11	0.72	5.22	1.5 x 10-89
BST2	684	Bone marrow stromal cell antigen 2	0.25	5.21	2.4 x 10-32
SPIRE2	84501	Spire homolog 2 (Drosophila)	0.99	5.21	4.8 x 10-58
TRIM66	9866	Tripartite motif containing 66	1.33	5.21	1.8 x 10-127
FKBP5	2289	FK506 binding protein 5	18.93	5.18	0
SMURF2	64750	SMAD specific E3 ubiquitin protein ligase 2	27.13	5.18	0
LAMC3	10319	Laminin, gamma 3	0	5.16	2 x 10-272
ZBTB44	29068	Zinc finger and BTB domain containing 44	1.2	5.13	10 x 10-132
STOML1	9399	Stomatin (EPB72)-like 1	16.56	5.13	4.3 x 10-118
MEX3A	92312	Mex-3 homolog A (C. elegans)	0.12	5.11	4.6 x 10-231
CBX7	23492	Chromobox homolog 7	1.37	5.11	1.3 x 10-48
ZNF546	339327	Zinc finger protein 546	0.37	5.1	4.4 x 10-135
CDH1	999	Cadherin 1, type 1, E-cadherin (epithelial)	0.56	5.1	3.9 x 10-119
HOXA1	3198	Homeobox A1	0.79	5.1	5 x 10-52
TTC12	54970	Tetratricopeptide repeat domain 12	1.41	5.1	8.7 x 10-28
MSRA	4482	Methionine sulfoxide reductase A	17.32	5.1	1.2 x 10-128
MGA	23269	MAX gene associated	1.3	5.07	2.3 x 10-151
STAP2	55620	Signal transducing adaptor family member 2	1.27	5.02	5.8 x 10-19
HBEGF	1839	Heparin-binding EGF-like growth factor	19.21	5.02	6.8 x 10-189
MGAT5	4249	Mannosyl (alpha-1,6-)-glycoprotein beta-1,6-N-acetyl-glucosaminyltransferase	12.89	4.99	10 x 10-88
KLF2	10365	Kruppel-like factor 2 (lung)	36.7	4.99	0
GPX8	493869	Glutathione peroxidase 8 (putative)	22.59	4.98	0
DSP	1832	Desmoplakin	30.87	4.98	0
KLHL14	57565	Kelch-like 14 (Drosophila)	0	4.97	1.3 x 10-183
TMEM151A	256472	Transmembrane protein 151A	0	4.97	1.9 x 10-109
NANOS1	340719	Nanos homolog 1 (Drosophila)	1.09	4.97	4.6 x 10-68
CAMK1	8536	Calcium/calmodulin-dependent protein kinase I	14.71	4.96	2 x 10-72
PDLIM5	10611	PDZ and LIM domain 5	20.82	4.95	0
ADORA2A	135	Adenosine A2a receptor	0.28	4.94	6.3 x 10-79
PLK3	1263	Polo-like kinase 3	15.15	4.94	1.6 x 10-121
IL15RA	3601	Interleukin 15 receptor, alpha	0.1	4.93	1.5 x 10-75
ZNF219	51222	Zinc finger protein 219	0.24	4.93	2.2 x 10-110
KIF16B	55614	Kinesin family member 16B	0.64	4.91	2.6 x 10-113
KLHL35	283212	Kelch-like 35 (Drosophila)	0	4.89	2.9 x 10-82
RARRES3	5920	Retinoic acid receptor responder (tazarotene induced) 3	0.15	4.88	8 x 10-28
PDX1	3651	Pancreatic and duodenal homeobox 1	0.09	4.86	1.5 x 10-96
HIST1H2BJ	8970	Histone cluster 1, H2bj	0.85	4.85	3.2 x 10-09
PER1	5187	Period homolog 1 (Drosophila)	16.54	4.85	4.2 x 10-293
ICOSLG	23308	Inducible T-cell co-stimulator ligand	0.02	4.84	4.9 x 10-133
HENMT1	113802	HEN1 methyltransferase homolog 1 (Arabidopsis)	0.03	4.84	5.3 x 10-82
IGF2	3481	Insulin-like growth factor 2 (somatomedin A)	391.86	4.84	0
EPCAM	4072	Epithelial cell adhesion molecule	0	4.83	1.6 x 10-71
WNT10A	80326	Wingless-type MMTV integration site family, member 10A	0	4.83	6.9 x 10-100
TWIST2	117581	Twist homolog 2 (Drosophila)	17.91	4.83	4.6 x 10-67
DUSP9	1852	Dual specificity phosphatase 9	0.05	4.82	4.8 x 10-93
TEAD3	7005	TEA domain family member 3	59.26	4.82	0
FAM174B	400451	Family with sequence similarity 174, member B	0	4.81	4.7 x 10-110
TNFSF9	8744	Tumor necrosis factor (ligand) superfamily, member 9	0.49	4.79	2 x 10-40
FLNC	2318	Filamin C, gamma	184.91	4.78	0
PALM	5064	Paralemmin	0.02	4.76	1.7 x 10-115
C20orf160	140706	Chromosome 20 open reading frame 160	0	4.75	1.1 x 10-104
BACE2	25825	Beta-site APP-cleaving enzyme 2	0	4.75	4 x 10-124
FAM131C	348487	Family with sequence similarity 131, member C	0.38	4.75	2.9 x 10-46
LATS2	26524	LATS, large tumor suppressor, homolog 2 (Drosophila)	14.57	4.75	1.8 x 10-273
CNPY4	245812	Canopy 4 homolog (zebrafish)	12.23	4.74	1 x 10-50
C12orf35	55196	Chromosome 12 open reading frame 35	0.98	4.73	5.6 x 10-92
FOXL1	2300	Forkhead box L1	29.62	4.73	0
PDE10A	10846	Phosphodiesterase 10A	0.17	4.72	1.9 x 10-271
PHF16	9767	PHD finger protein 16	0.81	4.71	5.6 x 10-86
R3HCC1	203069	R3H domain and coiled-coil containing 1	18.01	4.71	1.8 x 10-119
SRRM3	222183	Serine/arginine repetitive matrix 3	0.43	4.69	5.4 x 10-90
PHF7	51533	PHD finger protein 7	1.05	4.68	9.1 x 10-32
AZU1	566	Azurocidin 1	0	4.67	3.1 x 10-38
HBQ1	3049	Hemoglobin, theta 1	0	4.66	3.7 x 10-27
FBLL1	345630	Fibrillarin-like 1	0	4.66	6.4 x 10-44
LOC647859	647859	Occludin pseudogene	0.1	4.66	3 x 10-21
SYP	6855	Synaptophysin	0.26	4.66	1 x 10-70
PTPN6	5777	Protein tyrosine phosphatase, non-receptor type 6	0.01	4.64	3.1 x 10-101
APC2	10297	Adenomatosis polyposis coli 2	0.94	4.64	2.6 x 10-149
ACTR3B	57180	ARP3 actin-related protein 3 homolog B (yeast)	0.78	4.63	2.4 x 10-38
SLFN13	146857	Schlafen family member 13	0.31	4.6	1.8 x 10-229
IL6R	3570	Interleukin 6 receptor	0.84	4.6	1 x 10-67
SUSD3	203328	Sushi domain containing 3	0	4.59	1 x 10-48
PAPSS2	9060	3'-phosphoadenosine 5'-phosphosulfate synthase 2	26.03	4.59	0
TRPM4	54795	Transient receptor potential cation channel, subfamily M, member 4	18.96	4.58	0
ATP8B2	57198	ATPase, class I, type 8B, member 2	14.63	4.55	9.5 x 10-312
DIO3	1735	Deiodinase, iodothyronine, type III	0	4.51	2.9 x 10-82
NFIL3	4783	Nuclear factor, interleukin 3 regulated	12.63	4.49	2.5 x 10-82
HGSNAT	138050	Heparan-alpha-glucosaminide N-acetyltransferase	13.71	4.49	2.9 x 10-241
PGF	5228	Placental growth factor	0.08	4.48	2.7 x 10-59
KIAA1549	57670	KIAA1549	1.16	4.48	7.2 x 10-137
OSR2	116039	Odd-skipped related 2 (Drosophila)	0.72	4.47	2.9 x 10-41
PRRT2	112476	Proline-rich transmembrane protein 2	0.94	4.47	3.6 x 10-36
KATNB1	10300	Katanin p80 (WD repeat containing) subunit B 1	14.82	4.47	5.2 x 10-144
SLC47A1	55244	Solute carrier family 47, member 1	0.62	4.46	9.6 x 10-63
ZNF365	22891	Zinc finger protein 365	0.35	4.45	4.4 x 10-186
UPK1B	7348	Uroplakin 1B	0.77	4.45	1.5 x 10-34
SLC38A7	55238	Solute carrier family 38, member 7	11.54	4.45	4.4 x 10-90
KCNQ2	3785	Potassium voltage-gated channel, KQT-like subfamily, member 2	0	4.44	1.7 x 10-129
ELF3	1999	E74-like factor 3 (ets domain transcription factor, epithelial-specific )	0.01	4.44	4 x 10-119
ZC4H2	55906	Zinc finger, C4H2 domain containing	0.85	4.44	9.8 x 10-33
RCAN1	1827	Regulator of calcineurin 1	14	4.44	7.6 x 10-142
BTNL9	153579	Butyrophilin-like 9	0.06	4.43	7.4 x 10-122
ERMP1	79956	Endoplasmic reticulum metallopeptidase 1	1.04	4.41	7.7 x 10-65
CPEB1	64506	Cytoplasmic polyadenylation element binding protein 1	0.03	4.39	5.1 x 10-128
NFATC2	4773	Nuclear factor of activated T-cells, cytoplasmic, calcineurin-dependent 2	0.23	4.39	1.6 x 10-93
LRRC56	115399	Leucine rich repeat containing 56	0.34	4.38	5 x 10-69
KLHL4	56062	Kelch-like 4 (Drosophila)	0.02	4.37	4.2 x 10-223
FANCE	2178	Fanconi anemia, complementation group E	17.31	4.37	1.7 x 10-189
C15orf58	390637	Chromosome 15 open reading frame 58	0.56	4.36	2.2 x 10-27
PHF21B	112885	PHD finger protein 21B	0	4.35	1.8 x 10-141
RASGEF1A	221002	RasGEF domain family, member 1A	0	4.35	6.3 x 10-123
CCDC120	90060	Coiled-coil domain containing 120	0.56	4.35	1.5 x 10-70
KCNQ5	56479	Potassium voltage-gated channel, KQT-like subfamily, member 5	0.44	4.33	9.3 x 10-145
NEK8	284086	NIMA (never in mitosis gene a)- related kinase 8	1.07	4.33	6.4 x 10-33
SECTM1	6398	Secreted and transmembrane 1	21.83	4.32	1.1 x 10-253
MERTK	10461	C-mer proto-oncogene tyrosine kinase	0	4.3	2.2 x 10-136
CTSL2	1515	Cathepsin L2	0.27	4.3	2.5 x 10-39
DIAPH3	81624	Diaphanous homolog 3 (Drosophila)	13.65	4.3	1.3 x 10-241
NTNG2	84628	Netrin G2	0.11	4.28	3.2 x 10-96
FAM69B	138311	Family with sequence similarity 69, member B	0.46	4.26	4.6 x 10-49
PPP2R5B	5526	Protein phosphatase 2, regulatory subunit B', beta	10.94	4.26	2.3 x 10-82
RBMS2	5939	RNA binding motif, single stranded interacting protein 2	15.41	4.25	0
LRRC61	65999	Leucine rich repeat containing 61	0	4.24	8.1 x 10-72
IFIT2	3433	Interferon-induced protein with tetratricopeptide repeats 2	0.35	4.23	7.1 x 10-81
ATP1A3	478	ATPase, Na+/K+ transporting, alpha 3 polypeptide	0.1	4.22	4.4 x 10-111
EVC	2121	Ellis van Creveld syndrome	10.88	4.22	2.1 x 10-194
MAP4K5	11183	Mitogen-activated protein kinase kinase kinase kinase 5	10.99	4.22	1.3 x 10-136
SYBU	55638	Syntabulin (syntaxin-interacting)	0.01	4.21	1.9 x 10-151
LTBP1	4052	Latent transforming growth factor beta binding protein 1	79.94	4.19	0
C16orf7	9605	Chromosome 16 open reading frame 7	13.49	4.17	1.5 x 10-133
TNK1	8711	Tyrosine kinase, non-receptor, 1	0.08	4.14	6.9 x 10-90
IQCD	115811	IQ motif containing D	0.19	4.14	6.7 x 10-37
SLC16A14	151473	Solute carrier family 16, member 14 (monocarboxylic acid transporter 14)	0.82	4.14	1.2 x 10-58
BEND3	57673	BEN domain containing 3	1.12	4.14	3.9 x 10-65
WBP5	51186	WW domain binding protein 5	24.09	4.14	7.9 x 10-259
ZDHHC23	254887	Zinc finger, DHHC-type containing 23	0.06	4.11	1.7 x 10-120
LAMA4	3910	Laminin, alpha 4	0.96	4.09	8 x 10-85
KCNG1	3755	Potassium voltage-gated channel, subfamily G, member 1	13.03	4.08	4.2 x 10-103
C2CD4C	126567	C2 calcium-dependent domain containing 4C	0.02	4.07	7 x 10-107
CAMK2D	817	Calcium/calmodulin-dependent protein kinase II delta	13.13	4.06	4.6 x 10-298
PRDM16	63976	PR domain containing 16	0	4.04	0
FAM46C	54855	Family with sequence similarity 46, member C	0.01	4.04	2.2 x 10-196
KIRREL2	84063	Kin of IRRE like 2 (Drosophila)	0	4.03	5.7 x 10-105
FHOD1	29109	Formin homology 2 domain containing 1	35.16	4.02	0
DLX4	1748	Distal-less homeobox 4	0	4.01	2.4 x 10-87
CHAC1	79094	ChaC, cation transport regulator homolog 1 (E. coli)	13.59	3.99	8.2 x 10-81
ENHO	375704	Energy homeostasis associated	0.11	3.98	2.9 x 10-31
FRAT1	10023	Frequently rearranged in advanced T-cell lymphomas	0.4	3.98	3.5 x 10-54
PORCN	64840	Porcupine homolog (Drosophila)	14.4	3.98	4.8 x 10-115
C6orf115	58527	Chromosome 6 open reading frame 115	16.78	3.98	1.1 x 10-64
RAI14	26064	Retinoic acid induced 14	28.86	3.98	0
FAM201A	158228	Family with sequence similarity 201, member A	0.07	3.97	4.8 x 10-53
MEIS3	56917	Meis homeobox 3	23.04	3.97	6.5 x 10-251
GNB4	59345	Guanine nucleotide binding protein (G protein), beta polypeptide 4	10.14	3.96	6.2 x 10-179
MAFF	23764	V-maf musculoaponeurotic fibrosarcoma oncogene homolog F (avian)	20.09	3.96	3.9 x 10-257
IGFBP7	3490	Insulin-like growth factor binding protein 7	862.96	3.96	0
KRT8P41	283102	Keratin 8 pseudogene 41	0.27	3.95	2.7 x 10-43
PGM2	55276	Phosphoglucomutase 2	14.41	3.95	4.6 x 10-187
RAVER2	55225	Ribonucleoprotein, PTB-binding 2	0.88	3.94	6.8 x 10-51
RAGE	5891	Renal tumor antigen	32.85	3.94	0
PER3	8863	Period homolog 3 (Drosophila)	0.96	3.93	6.8 x 10-65
PPP2R2B	5521	Protein phosphatase 2, regulatory subunit B, beta	0.06	3.92	4.2 x 10-103
LRRC46	90506	Leucine rich repeat containing 46	0.88	3.92	5.3 x 10-17
SLC2A11	66035	Solute carrier family 2 (facilitated glucose transporter), member 11	0.93	3.92	2.9 x 10-28
DBP	1628	D site of albumin promoter (albumin D-box) binding protein	0.53	3.91	6.2 x 10-29
SEMA3A	10371	Sema domain, immunoglobulin domain (Ig), short basic domain, secreted, (semaphorin) 3A	0.63	3.9	3.5 x 10-85
GATSL2	729438	GATS protein-like 2	0.68	3.9	5.9 x 10-15
C15orf38	348110	Chromosome 15 open reading frame 38	11.09	3.9	3.1 x 10-71
ADARB1	104	Adenosine deaminase, RNA-specific, B1	13.1	3.9	5.8 x 10-252
LPAR1	1902	Lysophosphatidic acid receptor 1	48.07	3.9	0
HRASLS	57110	HRAS-like suppressor	0	3.89	4.9 x 10-37
SH3YL1	26751	SH3 domain containing, Ysc84-like 1 (S. cerevisiae)	1.05	3.89	1.2 x 10-17
BFSP1	631	Beaded filament structural protein 1, filensin	0.16	3.88	2.8 x 10-65
MFI2	4241	Antigen p97 (melanoma associated) identified by monoclonal antibodies 133.2 and 96.5	0.18	3.88	2 x 10-83
RBPMS	11030	RNA binding protein with multiple splicing	35.66	3.88	0
EMP1	2012	Epithelial membrane protein 1	90.29	3.88	0
DRD2	1813	Dopamine receptor D2	0	3.87	1.3 x 10-90
ZNF558	148156	Zinc finger protein 558	0.98	3.87	1.6 x 10-30
KDELR3	11015	KDEL (Lys-Asp-Glu-Leu) endoplasmic reticulum protein retention receptor 3	46.72	3.86	0
PCOLCE2	26577	Procollagen C-endopeptidase enhancer 2	0	3.85	3.6 x 10-63
KCNC4	3749	Potassium voltage-gated channel, Shaw-related subfamily, member 4	0.05	3.85	4.7 x 10-152
SLC29A3	55315	Solute carrier family 29 (nucleoside transporters), member 3	0.18	3.85	8.2 x 10-58
POLR3G	10622	Polymerase (RNA) III (DNA directed) polypeptide G (32kD)	0.9	3.85	8.1 x 10-36
E2F5	1875	E2F transcription factor 5, p130-binding	0.13	3.84	1.1 x 10-50
LOC554202	554202	Hypothetical LOC554202	0.56	3.84	7.4 x 10-35
KLF7	8609	Kruppel-like factor 7 (ubiquitous)	9.98	3.84	6.2 x 10-47
APOL6	80830	Apolipoprotein L, 6	0.97	3.83	2.1 x 10-98
ARHGEF3	50650	Rho guanine nucleotide exchange factor (GEF) 3	0.06	3.82	1 x 10-136
SYNGR3	9143	Synaptogyrin 3	0.35	3.82	3 x 10-42
NTN1	9423	Netrin 1	0.01	3.81	8.2 x 10-193
KSR1	8844	Kinase suppressor of ras 1	0.08	3.81	2.9 x 10-128
PLXNB3	5365	Plexin B3	1.02	3.81	1.6 x 10-57
E2F7	144455	E2F transcription factor 7	12.75	3.79	1.5 x 10-271
IKBKB	3551	Inhibitor of kappa light polypeptide gene enhancer in B-cells, kinase beta	14.38	3.79	1.5 x 10-233
HRH1	3269	Histamine receptor H1	0.68	3.78	2.2 x 10-64
C11orf63	79864	Chromosome 11 open reading frame 63	0.44	3.77	4.3 x 10-64
DHRS4L2	317749	Dehydrogenase/reductase (SDR family) member 4 like 2	12.59	3.76	3.5 x 10-65
SCARF2	91179	Scavenger receptor class F, member 2	40.08	3.76	0
SPRY1	10252	Sprouty homolog 1, antagonist of FGF signaling (Drosophila)	0.38	3.75	5.5 x 10-50
SH3RF1	57630	SH3 domain containing ring finger 1	18.79	3.75	0
CLDN3	1365	Claudin 3	0.09	3.74	3.1 x 10-35
CGREF1	10669	Cell growth regulator with EF-hand domain 1	0.03	3.73	4.6 x 10-56
C5orf39	389289	Chromosome 5 open reading frame 39	0.55	3.73	2.8 x 10-20
ETV4	2118	Ets variant 4	12.86	3.73	4.4 x 10-121
ZHX3	23051	Zinc fingers and homeoboxes 3	12.91	3.73	0
TIAM2	26230	T-cell lymphoma invasion and metastasis 2	0.96	3.72	2.5 x 10-56
ADD3	120	Adducin 3 (gamma)	11.91	3.72	3.3 x 10-195
LIPH	200879	Lipase, member H	0	3.71	1.4 x 10-79
LRRC33	375387	Leucine rich repeat containing 33	0.09	3.7	1.9 x 10-67
C14orf33	100129075	Chromosome 14 open reading frame 33	0.35	3.7	4.2 x 10-30
EDIL3	10085	EGF-like repeats and discoidin I-like domains 3	15.56	3.7	3.4 x 10-208
PCOLCE	5118	Procollagen C-endopeptidase enhancer	276.61	3.7	0
MSI2	124540	Musashi homolog 2 (Drosophila)	0.82	3.69	1.9 x 10-34
C19orf21	126353	Chromosome 19 open reading frame 21	0.02	3.68	1.3 x 10-87
TBKBP1	9755	TBK1 binding protein 1	0.21	3.68	7.3 x 10-95
C9orf123	90871	Chromosome 9 open reading frame 123	10.33	3.68	1.1 x 10-79
CDC42EP3	10602	CDC42 effector protein (Rho GTPase binding) 3	64.89	3.68	0
CPLX1	10815	Complexin 1	0	3.67	1.2 x 10-67
MYO5C	55930	Myosin VC	0.2	3.67	1.1 x 10-159
KIAA1958	158405	KIAA1958	0.21	3.67	2.1 x 10-61
CREB3L2	64764	CAMP responsive element binding protein 3-like 2	35.84	3.61	0
MAFA	389692	V-maf musculoaponeurotic fibrosarcoma oncogene homolog A (avian)	0.03	3.6	1.4 x 10-32
SCNN1D	6339	Sodium channel, nonvoltage-gated 1, delta	0.76	3.59	2.5 x 10-30
PPM1L	151742	Protein phosphatase, Mg2+/Mn2+ dependent, 1L	0.06	3.57	3 x 10-85
EVI5L	115704	Ecotropic viral integration site 5-like	16.75	3.57	3.6 x 10-312
PRTN3	5657	Proteinase 3	0	3.56	6 x 10-32
MDGA1	266727	MAM domain containing glycosylphosphatidylinositol anchor 1	0.44	3.56	1.8 x 10-144
SGK1	6446	Serum/glucocorticoid regulated kinase 1	11.7	3.56	2.5 x 10-169
SH3PXD2A	9644	SH3 and PX domains 2A	13.62	3.55	0
KDSR	2531	3-ketodihydrosphingosine reductase	8.99	3.54	1.8 x 10-127
ARHGEF40	55701	Rho guanine nucleotide exchange factor (GEF) 40	10.93	3.53	4 x 10-204
EMID2	136227	EMI domain containing 2	0	3.52	8.1 x 10-92
TCEAL8	90843	Transcription elongation factor A (SII)-like 8	19.78	3.52	9.6 x 10-131
PIK3C2B	5287	Phosphoinositide-3-kinase, class 2, beta polypeptide	0.33	3.51	1.9 x 10-139
SKA2	348235	Spindle and kinetochore associated complex subunit 2	9.51	3.51	4 x 10-89
TMEM2	23670	Transmembrane protein 2	20.11	3.51	0
GPRC5B	51704	G protein-coupled receptor, family C, group 5, member B	0	3.5	3.8 x 10-86
ZBTB46	140685	Zinc finger and BTB domain containing 46	0.39	3.5	1.9 x 10-74
EXOC6	54536	Exocyst complex component 6	0.86	3.49	8.5 x 10-35
HAP1	9001	Huntingtin-associated protein 1	0	3.48	3.1 x 10-120
LYST	1130	Lysosomal trafficking regulator	0.55	3.46	3 x 10-181
DNM1P46	196968	DNM1 pseudogene 46	0.92	3.46	1.1 x 10-32
SMAGP	57228	Small cell adhesion glycoprotein	32.09	3.46	1.1 x 10-271
FBLIM1	54751	Filamin binding LIM protein 1	44.93	3.45	0
BIN3	55909	Bridging integrator 3	13.77	3.44	8.2 x 10-111
TMCC1	23023	Transmembrane and coiled-coil domain family 1	0.93	3.43	8.3 x 10-54
MYL5	4636	Myosin, light chain 5, regulatory	10.08	3.43	1.8 x 10-22
C10orf55	414236	Chromosome 10 open reading frame 55	0.06	3.42	1.6 x 10-66
CCNO	10309	Cyclin O	0.08	3.42	2.2 x 10-36
TIPARP	25976	TCDD-inducible poly(ADP-ribose) polymerase	11.31	3.42	1.9 x 10-159
LOC728613	728613	Programmed cell death 6 pseudogene	0.46	3.41	1.4 x 10-38
HES2	54626	Hairy and enhancer of split 2 (Drosophila)	0.89	3.41	3.2 x 10-36
DLX3	1747	Distal-less homeobox 3	0.02	3.4	7.7 x 10-73
B3GNT6	192134	UDP-GlcNAc:betaGal beta-1,3-N-acetylglucosaminyltransferase 6 (core 3 synthase)	0.61	3.4	4 x 10-31
FSTL1	11167	Follistatin-like 1	254.15	3.4	0
CPM	1368	Carboxypeptidase M	9.38	3.39	1.1 x 10-191
SP100	6672	SP100 nuclear antigen	9.57	3.38	5.7 x 10-205
BMP1	649	Bone morphogenetic protein 1	26.04	3.38	0
MAP3K9	4293	Mitogen-activated protein kinase kinase kinase 9	0.43	3.37	2 x 10-84
TACC1	6867	Transforming, acidic coiled-coil containing protein 1	31.85	3.37	0
CRISPLD2	83716	Cysteine-rich secretory protein LCCL domain containing 2	33.35	3.37	0
KIF21A	55605	Kinesin family member 21A	0.83	3.36	4.1 x 10-56
C20orf54	113278	Chromosome 20 open reading frame 54	0	3.35	4.4 x 10-78
CHRNA10	57053	Cholinergic receptor, nicotinic, alpha 10	0.71	3.34	7.2 x 10-21
CDX2	1045	Caudal type homeobox 2	0	3.33	6.7 x 10-60
GATSL1	389523	GATS protein-like 1	0.74	3.33	8.5 x 10-11
KCTD9	54793	Potassium channel tetramerisation domain containing 9	13.29	3.33	4.5 x 10-191
HDAC5	10014	Histone deacetylase 5	14.59	3.32	0
TBX3	6926	T-box 3	38.82	3.32	0
AVPR2	554	Arginine vasopressin receptor 2	0	3.31	2.8 x 10-62
C19orf51	352909	Chromosome 19 open reading frame 51	0.08	3.31	1.7 x 10-53
ASAH1	427	N-acylsphingosine amidohydrolase (acid ceramidase) 1	11.79	3.31	3.9 x 10-137
DPYSL4	10570	Dihydropyrimidinase-like 4	0.06	3.3	1 x 10-68
HTR1D	3352	5-hydroxytryptamine (serotonin) receptor 1D	0.41	3.3	3.8 x 10-43
EBI3	10148	Epstein-Barr virus induced 3	0.8	3.3	3.6 x 10-11
GGT5	2687	Gamma-glutamyltransferase 5	44.99	3.3	0
LRRC8B	23507	Leucine rich repeat containing 8 family, member B	0.45	3.29	7.6 x 10-114
CTDSPL	10217	CTD (carboxy-terminal domain, RNA polymerase II, polypeptide A) small phosphatase-like	8.82	3.28	1.1 x 10-115
MMP7	4316	Matrix metallopeptidase 7 (matrilysin, uterine)	0	3.27	7.7 x 10-33
CDCA2	157313	Cell division cycle associated 2	8.37	3.27	2.9 x 10-86
NEDD4	4734	Neural precursor cell expressed, developmentally down-regulated 4	8.6	3.27	5.9 x 10-186
SP110	3431	SP110 nuclear body protein	12.42	3.27	3.4 x 10-146
TPST2	8459	Tyrosylprotein sulfotransferase 2	37.63	3.27	0
MAP7D2	256714	MAP7 domain containing 2	0	3.26	3.5 x 10-100
KIAA0895	23366	KIAA0895	0.05	3.25	2.2 x 10-114
BCL2A1	597	BCL2-related protein A1	0.06	3.25	2 x 10-24
SNORA9	677798	Small nucleolar RNA, H/ACA box 9	0.44	3.25	9.2 x 10-03
CHCHD7	79145	Coiled-coil-helix-coiled-coil-helix domain containing 7	10.21	3.25	2.3 x 10-62
ALAD	210	Aminolevulinate dehydratase	10.98	3.24	9.2 x 10-132
ADRA2C	152	Adrenergic, alpha-2C-, receptor	0.12	3.23	5.8 x 10-44
TRIM6-TRIM34	445372	TRIM6-TRIM34 readthrough	0.51	3.23	8 x 10-44
KCNIP3	30818	Kv channel interacting protein 3, calsenilin	0.51	3.22	8.3 x 10-39
CD74	972	CD74 molecule, major histocompatibility complex, class II invariant chain	0	3.21	2.5 x 10-43
HOXC5	3222	Homeobox C5	0	3.21	6.7 x 10-60
MARCH4	57574	Membrane-associated ring finger (C3HC4) 4	37.18	3.2	0
STRADB	55437	STE20-related kinase adaptor beta	8.47	3.19	5.3 x 10-57
DDX26B	203522	DEAD/H (Asp-Glu-Ala-Asp/His) box polypeptide 26B	0.62	3.18	2.6 x 10-41
PBX4	80714	Pre-B-cell leukemia homeobox 4	0	3.17	6.3 x 10-41
TRAF1	7185	TNF receptor-associated factor 1	0.43	3.16	6.1 x 10-61
TSHZ3	57616	Teashirt zinc finger homeobox 3	8.01	3.15	1.1 x 10-107
SNAPC3	6619	Small nuclear RNA activating complex, polypeptide 3, 50kDa	8.78	3.15	1 x 10-83
SLC4A3	6508	Solute carrier family 4, anion exchanger, member 3	0.35	3.14	2.9 x 10-66
JDP2	122953	Jun dimerization protein 2	9.29	3.14	4.4 x 10-130
S1PR3	1903	Sphingosine-1-phosphate receptor 3	35.93	3.14	0
NOS1AP	9722	Nitric oxide synthase 1 (neuronal) adaptor protein	0.08	3.13	7 x 10-157
SLC20A2	6575	Solute carrier family 20 (phosphate transporter), member 2	31.4	3.13	0
CALHM2	51063	Calcium homeostasis modulator 2	8.85	3.12	6.7 x 10-71
CTTNBP2NL	55917	CTTNBP2 N-terminal like	9.92	3.12	8.2 x 10-206
AMIGO2	347902	Adhesion molecule with Ig-like domain 2	15.89	3.12	0
GRHL3	57822	Grainyhead-like 3 (Drosophila)	0	3.11	1.7 x 10-77
RRAD	6236	Ras-related associated with diabetes	0.32	3.11	1.2 x 10-23
CHIC2	26511	Cysteine-rich hydrophobic domain 2	17.25	3.11	3.8 x 10-105
RPL22L1	200916	Ribosomal protein L22-like 1	24.63	3.11	8.3 x 10-311
PLAUR	5329	Plasminogen activator, urokinase receptor	52.96	3.11	0
EGFLAM	133584	EGF-like, fibronectin type III and laminin G domains	0.01	3.07	4.2 x 10-149
KAZALD1	81621	Kazal-type serine peptidase inhibitor domain 1	0.27	3.07	1.1 x 10-42
ZBED3	84327	Zinc finger, BED-type containing 3	0.82	3.07	1.5 x 10-11
APBB2	323	Amyloid beta (A4) precursor protein-binding, family B, member 2	12.27	3.07	0
AMN1	196394	Antagonist of mitotic exit network 1 homolog (S. cerevisiae)	0.84	3.06	7.0 x 10-16
OLFM2	93145	Olfactomedin 2	0.03	3.04	3.2 x 10-45
SNED1	25992	Sushi, nidogen and EGF-like domains 1	0.23	3.04	1.9 x 10-117
DSG2	1829	Desmoglein 2	10.74	3.04	1.4 x 10-236
SLC43A3	29015	Solute carrier family 43, member 3	54.52	3.04	0
ALPPL2	251	Alkaline phosphatase, placental-like 2	0	3.03	5.8 x 10-65
CACNA1D	776	Calcium channel, voltage-dependent, L type, alpha 1D subunit	0	3.03	5.9 x 10-207
PCDHB2	56133	Protocadherin beta 2	0.3	3.03	2.1 x 10-42
AMOTL1	154810	Angiomotin like 1	13.94	3.03	0
CDH3	1001	Cadherin 3, type 1, P-cadherin (placental)	0.06	3.01	6.6 x 10-97
LONRF2	164832	LON peptidase N-terminal domain and ring finger 2	0.17	3.01	1.8 x 10-260
C2CD2	25966	C2 calcium-dependent domain containing 2	14.79	3.01	0
KCND1	3750	Potassium voltage-gated channel, Shal-related subfamily, member 1	0.17	3	3.2 x 10-88
ADRBK2	157	Adrenergic, beta, receptor kinase 2	0.36	3	3.8 x 10-125
JAZF1	221895	JAZF zinc finger 1	11.43	2.99	1.7 x 10-152
BACE1	23621	Beta-site APP-cleaving enzyme 1	25.96	2.98	0
GPR176	11245	G protein-coupled receptor 176	55.25	2.98	0
ARHGAP31	57514	Rho GTPase activating protein 31	7.55	2.96	2.8 x 10-167
CLIP3	25999	CAP-GLY domain containing linker protein 3	19.68	2.94	0
KIF7	374654	Kinesin family member 7	8.9	2.91	1.4 x 10-137
DSEL	92126	Dermatan sulfate epimerase-like	14.86	2.9	0
SRGN	5552	Serglycin	283.64	2.9	0
LOC645166	645166	Lymphocyte-specific protein 1 pseudogene	8.84	2.89	8.5 x 10-48
BBX	56987	Bobby sox homolog (Drosophila)	9.65	2.89	7.7 x 10-316
APBB1	322	Amyloid beta (A4) precursor protein-binding, family B, member 1 (Fe65)	8.63	2.88	4.8 x 10-78
PPAP2B	8613	Phosphatidic acid phosphatase type 2B	46.9	2.87	0
GLI2	2736	GLI family zinc finger 2	8.62	2.86	2.1 x 10-194
LPP	4026	LIM domain containing preferred translocation partner in lipoma	7.37	2.85	2.2 x 10-149
KANK1	23189	KN motif and ankyrin repeat domains 1	12.64	2.85	3.1 x 10-319
COL13A1	1305	Collagen, type XIII, alpha 1	16.26	2.83	4.8 x 10-285
ABHD16B	140701	Abhydrolase domain containing 16B	7.88	2.79	2.3 x 10-44
WDR37	22884	WD repeat domain 37	8.27	2.78	4.3 x 10-126
SCFD2	152579	Sec1 family domain containing 2	8.31	2.78	8.9 x 10-88
C5orf30	90355	Chromosome 5 open reading frame 30	10.38	2.78	4.2 x 10-128
OAF	220323	OAF homolog (Drosophila)	14.15	2.75	1.9 x 10-136
IRS2	8660	Insulin receptor substrate 2	24.72	2.75	0
NIPAL3	57185	NIPA-like domain containing 3	22.59	2.73	0
LOC401397	401397	Hypothetical LOC401397	12.9	2.72	6.3 x 10-72
WDFY2	115825	WD repeat and FYVE domain containing 2	10.62	2.69	2.4 x 10-173
UHRF2	115426	Ubiquitin-like with PHD and ring finger domains 2	7.54	2.67	1.8 x 10-85
NAT6	24142	N-acetyltransferase 6 (GCN5-related)	8.14	2.67	1.6 x 10-33
COPZ2	51226	Coatomer protein complex, subunit zeta 2	57.89	2.66	0
GLRX	2745	Glutaredoxin (thioltransferase)	14.04	2.65	2.3 x 10-80
TRIM35	23087	Tripartite motif containing 35	6.91	2.64	1.4 x 10-83
INPP1	3628	Inositol polyphosphate-1-phosphatase	10.59	2.62	8 x 10-101
LAYN	143903	Layilin	28.83	2.62	0
CCDC25	55246	Coiled-coil domain containing 25	6.61	2.6	2.2 x 10-66
LMO7	4008	LIM domain 7	40.83	2.6	0
FLJ36031	168455	Hypothetical protein FLJ36031	13.45	2.59	4.5 x 10-171
SIM2	6493	Single-minded homolog 2 (Drosophila)	10.72	2.58	5.1 x 10-237
PDLIM2	64236	PDZ and LIM domain 2 (mystique)	20.77	2.55	0
OSGIN1	29948	Oxidative stress induced growth inhibitor 1	10.66	2.53	1.1 x 10-122
TTC8	123016	Tetratricopeptide repeat domain 8	8.05	2.51	4.2 x 10-64
SLC31A2	1318	Solute carrier family 31 (copper transporters), member 2	8.44	2.51	1.3 x 10-56
GLIPR1	11010	GLI pathogenesis-related 1	39.07	2.51	0
A4GALT	53947	Alpha 1,4-galactosyltransferase	13.24	2.47	8.6 x 10-147
CBR3	874	Carbonyl reductase 3	16.9	2.46	1.7 x 10-113
PCDH18	54510	Protocadherin 18	6.86	2.43	7.6 x 10-126
DOK4	55715	Docking protein 4	19.15	2.42	0
ZNF512	84450	Zinc finger protein 512	7.42	2.41	2.4 x 10-87
EPG5	57724	Ectopic P-granules autophagy protein 5 homolog (C. elegans)	8	2.41	0
TNFRSF10D	8793	Tumor necrosis factor receptor superfamily, member 10d, decoy with truncated death domain	32.04	2.41	0
PPP3CC	5533	Protein phosphatase 3, catalytic subunit, gamma isozyme	8.9	2.4	8.3 x 10-80
FLJ23867	200058	Hypothetical protein FLJ23867	6.45	2.38	6 x 10-53
KIAA1715	80856	KIAA1715	9.35	2.38	2.1 x 10-229
SMARCA2	6595	SWI/SNF related, matrix associated, actin dependent regulator of chromatin, subfamily a, member 2	10.94	2.38	3.3 x 10-301
C14orf49	161176	Chromosome 14 open reading frame 49	6.83	2.35	1 x 10-72
MT1M	4499	Metallothionein 1M	69.97	2.35	5.7 x 10-276
ZCCHC6	79670	Zinc finger, CCHC domain containing 6	7.09	2.32	3 x 10-136
CAMK2N1	55450	Calcium/calmodulin-dependent protein kinase II inhibitor 1	49.68	2.31	0
TSPYL4	23270	TSPY-like 4	8.81	2.3	7.1 x 10-152
IFT46	56912	Intraflagellar transport 46 homolog (Chlamydomonas)	9.9	2.29	3.2 x 10-83
AKAP2	11217	A kinase (PRKA) anchor protein 2	20.92	2.29	0
LYPD1	116372	LY6/PLAUR domain containing 1	6.86	2.27	1.8 x 10-69
PDGFC	56034	Platelet derived growth factor C	15.37	2.27	4.1 x 10-277
STEAP1	26872	Six transmembrane epithelial antigen of the prostate 1	8.07	2.26	1.5 x 10-42
NAA16	79612	N(alpha)-acetyltransferase 16, NatA auxiliary subunit	16.46	2.26	0
SHISA9	729993	Shisa homolog 9 (Xenopus laevis)	7.46	2.23	1.2 x 10-272
RUNX2	860	Runt-related transcription factor 2	6.1	2.22	1 x 10-116
FGF2	2247	Fibroblast growth factor 2 (basic)	6.22	2.22	5.9 x 10-130
VPS37A	137492	Vacuolar protein sorting 37 homolog A (S. cerevisiae)	5.99	2.2	2 x 10-82
WIPF1	7456	WAS/WASL interacting protein family, member 1	11.52	2.19	4.9 x 10-283
HAS2	3037	Hyaluronan synthase 2	10.95	2.17	4.8 x 10-183
OXTR	5021	Oxytocin receptor	27.45	2.17	0
LCAT	3931	Lecithin-cholesterol acyltransferase	16.01	2.16	3.6 x 10-136
IKBKE	9641	Inhibitor of kappa light polypeptide gene enhancer in B-cells, kinase epsilon	6.38	2.14	2 x 10-69
ATOH8	84913	Atonal homolog 8 (Drosophila)	7.49	2.13	1.1 x 10-170
ARMCX3	51566	Armadillo repeat containing, X-linked 3	10.1	2.13	8.4 x 10-176
FOXP1	27086	Forkhead box P1	12.33	2.13	0
PLEKHG4	25894	Pleckstrin homology domain containing, family G (with RhoGef domain) member 4	6.92	2.12	1.3 x 10-178
LRP1	4035	Low density lipoprotein receptor-related protein 1	103.14	2.12	0
SH3RF3	344558	SH3 domain containing ring finger 3	6.73	2.1	1.7 x 10-134
MT1G	4495	Metallothionein 1G	7.51	2.1	8.2 x 10-13
SORT1	6272	Sortilin 1	35.77	2.1	0
TBX18	9096	T-box 18	6.03	2.08	3.4 x 10-79
SYNC	81493	Syncoilin, intermediate filament protein	6.3	2.07	3.1 x 10-75
ARHGAP18	93663	Rho GTPase activating protein 18	13.98	2.07	1 x 10-292
TAGLN	6876	Transgelin	1535.87	2.01	0
LEPROTL1	23484	Leptin receptor overlapping transcript-like 1	6.13	1.98	2.8 x 10-67
KIAA1797	54914	KIAA1797	7.03	1.97	1.2 x 10-168
GSTM1	2944	Glutathione S-transferase mu 1	32.64	1.97	1.9 x 10-312
ZFHX3	463	Zinc finger homeobox 3	5.27	1.96	5 x 10-249
RAC2	5880	Ras-related C3 botulinum toxin substrate 2 (rho family, small GTP binding protein Rac2)	161.67	1.95	0
ESAM	90952	Endothelial cell adhesion molecule	7.61	1.94	3.7 x 10-61
SLC37A2	219855	Solute carrier family 37 (glycerol-3-phosphate transporter), member 2	16.54	1.94	0
MGST1	4257	Microsomal glutathione S-transferase 1	96.61	1.93	0
LY6K	54742	Lymphocyte antigen 6 complex, locus K	9.74	1.92	5.2 x 10-150
ATP8B1	5205	ATPase, aminophospholipid transporter, class I, type 8B, member 1	18.07	1.92	0
WHSC1L1	54904	Wolf-Hirschhorn syndrome candidate 1-like 1	6.06	1.89	4.6 x 10-152
FZD1	8321	Frizzled homolog 1 (Drosophila)	7.89	1.89	6.2 x 10-154
NPTX1	4884	Neuronal pentraxin I	71.98	1.88	0
GABBR2	9568	Gamma-aminobutyric acid (GABA) B receptor, 2	7.17	1.86	6.6 x 10-165
PCDHGA11	56105	Protocadherin gamma subfamily A, 11	7.59	1.86	7.7 x 10-145
ERCC6	2074	Excision repair cross-complementing rodent repair deficiency, complementation group 6	8.85	1.86	4.5 x 10-304
RHOBTB2	23221	Rho-related BTB domain containing 2	9.95	1.84	3.9 x 10-307
SNPH	9751	Syntaphilin	4.78	1.82	9.9 x 10-69
EGR1	1958	Early growth response 1	30.19	1.82	0
COL4A2	1284	Collagen, type IV, alpha 2	310.83	1.8	0
GNAI1	2770	Guanine nucleotide binding protein (G protein), alpha inhibiting activity polypeptide 1	5.71	1.79	2.5 x 10-67
C14orf139	79686	Chromosome 14 open reading frame 139	4.62	1.78	1.2 x 10-37
GFPT2	9945	Glutamine-fructose-6-phosphate transaminase 2	9.23	1.78	2.4 x 10-144
C16orf74	404550	Chromosome 16 open reading frame 74	13.46	1.78	5.1 x 10-77
FRMD3	257019	FERM domain containing 3	8.43	1.77	2.3 x 10-105
GSTM2	2946	Glutathione S-transferase mu 2 (muscle)	9.45	1.77	2.4 x 10-101
FAM107B	83641	Family with sequence similarity 107, member B	14.94	1.77	0
FRMD4A	55691	FERM domain containing 4A	22.39	1.75	0
F3	2152	Coagulation factor III (thromboplastin, tissue factor)	30.03	1.75	0
DOK1	1796	Docking protein 1, 62kDa (downstream of tyrosine kinase 1)	21.74	1.74	0
ALDH2	217	Aldehyde dehydrogenase 2 family (mitochondrial)	7.02	1.72	8.3 x 10-75
PLEKHA4	57664	Pleckstrin homology domain containing, family A (phosphoinositide binding specific) member 4	8.94	1.72	1.4 x 10-143
CLTCL1	8218	Clathrin, heavy chain-like 1	4.87	1.71	1.1 x 10-84
ZCCHC24	219654	Zinc finger, CCHC domain containing 24	7.48	1.71	6.2 x 10-171
ATP10D	57205	ATPase, class V, type 10D	7.9	1.7	1.1 x 10-249
PLAGL1	5325	Pleiomorphic adenoma gene-like 1	9.59	1.68	4.2 x 10-195
INS-IGF2	723961	INS-IGF2 readthrough	143.73	1.68	0
NPR2	4882	Natriuretic peptide receptor B/guanylate cyclase B (atrionatriuretic peptide receptor B)	8.12	1.67	1.5 x 10-139
CDK15	65061	Cyclin-dependent kinase 15	11.24	1.67	1.7 x 10-103
OSR1	130497	Odd-skipped related 1 (Drosophila)	24.81	1.67	0
LIMS2	55679	LIM and senescent cell antigen-like domains 2	42.51	1.67	0
CLN8	2055	Ceroid-lipofuscinosis, neuronal 8 (epilepsy, progressive with mental retardation)	4.79	1.66	1.5 x 10-109
KIAA1432	57589	KIAA1432	5.24	1.66	4.8 x 10-121
TBC1D2	55357	TBC1 domain family, member 2	37.56	1.66	0
PI4K2B	55300	Phosphatidylinositol 4-kinase type 2 beta	4.63	1.65	5 x 10-52
SAMD14	201191	Sterile alpha motif domain containing 14	5.67	1.65	6.6 x 10-41
PALM2-AKAP2	445815	PALM2-AKAP2 readthrough	17.9	1.65	0
PRKD1	5587	Protein kinase D1	7.16	1.64	1.6 x 10-122
FAM122A	116224	Family with sequence similarity 122A	4.51	1.63	1 x 10-50
NEXN	91624	Nexilin (F actin binding protein)	35.26	1.63	0
STARD13	90627	StAR-related lipid transfer (START) domain containing 13	10.6	1.62	0
ZNF469	84627	Zinc finger protein 469	10.85	1.62	0
MGC12982	84793	Hypothetical protein MGC12982	5.05	1.61	6.2 x 10-45
PFKFB4	5210	6-phosphofructo-2-kinase/fructose-2,6-biphosphatase 4	6.62	1.61	2.1 x 10-102
PLEKHA2	59339	Pleckstrin homology domain containing, family A (phosphoinositide binding specific) member 2	6.15	1.59	5.4 x 10-147
KLHL9	55958	Kelch-like 9 (Drosophila)	6.38	1.59	5 x 10-123
CYGB	114757	Cytoglobin	7.36	1.59	5 x 10-70
MAML2	84441	Mastermind-like 2 (Drosophila)	7.99	1.59	4 x 10-220
ARNTL	406	Aryl hydrocarbon receptor nuclear translocator-like	5.93	1.58	2 x 10-70
CC2D2A	57545	Coiled-coil and C2 domain containing 2A	3.97	1.57	4.6 x 10-70
PNPLA3	80339	Patatin-like phospholipase domain containing 3	11.38	1.57	1.3 x 10-197
ANKH	56172	Ankylosis, progressive homolog (mouse)	5.64	1.56	1.6 x 10-184
SV2A	9900	Synaptic vesicle glycoprotein 2A	6.83	1.56	2.6 x 10-140
JARID2	3720	Jumonji, AT rich interactive domain 2	5.55	1.54	6.2 x 10-127
SERPINF1	5176	Serpin peptidase inhibitor, clade F (alpha-2 antiplasmin, pigment epithelium derived factor), member 1	14.39	1.53	2.6 x 10-153
FGF5	2250	Fibroblast growth factor 5	34.06	1.53	0
RAB3B	5865	RAB3B, member RAS oncogene family	36.13	1.53	0
MT1H	4496	Metallothionein 1H	6.78	1.51	7.8 x 10-14
UBA7	7318	Ubiquitin-like modifier activating enzyme 7	7.33	1.51	9.4 x 10-122
PALLD	23022	Palladin, cytoskeletal associated protein	75.21	1.5	0
FEM1C	56929	Fem-1 homolog c (C. elegans)	4.23	1.49	1.2 x 10-77
ZNF827	152485	Zinc finger protein 827	7.07	1.49	3 x 10-145
ZNF395	55893	Zinc finger protein 395	6.08	1.48	8.5 x 10-130
VDR	7421	Vitamin D (1,25- dihydroxyvitamin D3) receptor	7.03	1.48	1.1 x 10-164
NUDT18	79873	Nudix (nucleoside diphosphate linked moiety X)-type motif 18	5.75	1.47	1.6 x 10-38
RCN3	57333	Reticulocalbin 3, EF-hand calcium binding domain	184.98	1.47	0
PDP1	54704	Pyruvate dehyrogenase phosphatase catalytic subunit 1	5.68	1.46	1.5 x 10-122
UCN2	90226	Urocortin 2	9.15	1.46	5.3 x 10-79
CTHRC1	115908	Collagen triple helix repeat containing 1	79.92	1.45	0
GNB3	2784	Guanine nucleotide binding protein (G protein), beta polypeptide 3	5.28	1.44	5.9 x 10-42
PDE4DIP	9659	Phosphodiesterase 4D interacting protein	6.16	1.43	0
PVRL3	25945	Poliovirus receptor-related 3	21.76	1.43	1.4 x 10-284
PCGF5	84333	Polycomb group ring finger 5	5.02	1.42	1.8 x 10-140
PMAIP1	5366	Phorbol-12-myristate-13-acetate-induced protein 1	6.27	1.41	1.4 x 10-57
EREG	2069	Epiregulin	4.12	1.38	4.5 x 10-64
SHC3	53358	SHC (Src homology 2 domain containing) transforming protein 3	5.05	1.38	6.7 x 10-50
ZDHHC2	51201	Zinc finger, DHHC-type containing 2	9.01	1.38	1.2 x 10-213
PTX3	5806	Pentraxin 3, long	95.37	1.37	0
SCML1	6322	Sex comb on midleg-like 1 (Drosophila)	3.65	1.36	6.5 x 10-33
C17orf51	339263	Chromosome 17 open reading frame 51	5.53	1.36	2.4 x 10-191
PXDN	7837	Peroxidasin homolog (Drosophila)	153.44	1.36	0
EXTL2	2135	Exostoses (multiple)-like 2	4.1	1.33	5 x 10-41
ERLIN2	11160	ER lipid raft associated 2	9.72	1.33	0
OSBPL3	26031	Oxysterol binding protein-like 3	6.27	1.32	2.1 x 10-206
ABHD5	51099	Abhydrolase domain containing 5	7.11	1.32	7.6 x 10-202
TMEM171	134285	Transmembrane protein 171	7.19	1.31	1.7 x 10-49
APH1B	83464	Anterior pharynx defective 1 homolog B (C. elegans)	3.9	1.29	1.6 x 10-55
EHD3	30845	EH-domain containing 3	11.26	1.29	5.8 x 10-293
LOC728264	728264	Hypothetical LOC728264	3.25	1.25	3.4 x 10-83
CPEB2	132864	Cytoplasmic polyadenylation element binding protein 2	7.72	1.24	5.9 x 10-250
LOC100287216	100287216	Hypothetical LOC100287216	3.57	1.23	2.5 x 10-33
TREX1	11277	Three prime repair exonuclease 1	8.95	1.21	1.2 x 10-102
CALD1	800	Caldesmon 1	125.1	1.2	0
CBLB	868	Cas-Br-M (murine) ecotropic retroviral transforming sequence b	4.09	1.19	1.2 x 10-62
TMEM45A	55076	Transmembrane protein 45A	9.27	1.19	3.9 x 10-93
NAGS	162417	N-acetylglutamate synthase	15.13	1.19	9.6 x 10-238
CLSTN3	9746	Calsyntenin 3	4.03	1.18	2.1 x 10-61
CACNA2D1	781	Calcium channel, voltage-dependent, alpha 2/delta subunit 1	8.95	1.18	3.5 x 10-216
CLDN11	5010	Claudin 11	228.54	1.17	0
SLC44A1	23446	Solute carrier family 44, member 1	14.61	1.16	0
KAZN	23254	Kazrin, periplakin interacting protein	4.59	1.14	4.4 x 10-140
TSC22D3	1831	TSC22 domain family, member 3	23.69	1.14	0
VTRNA1-2	56663	Vault RNA 1-2	3.65	1.13	0.042
FBXO25	26260	F-box protein 25	4.76	1.13	8 x 10-53
TCN2	6948	Transcobalamin II	10.06	1.12	7.8 x 10-135
TBC1D4	9882	TBC1 domain family, member 4	18.67	1.12	0
BACH1	571	BTB and CNC homology 1, basic leucine zipper transcription factor 1	3.02	1.11	3.3 x 10-61
ARAP3	64411	ArfGAP with RhoGAP domain, ankyrin repeat and PH domain 3	9.12	1.11	7.4 x 10-313
TERT	7015	Telomerase reverse transcriptase	309.1	1.11	0
LOC730101	730101	Hypothetical LOC730101	3.77	1.1	2.6 x 10-55
HIF3A	64344	Hypoxia inducible factor 3, alpha subunit	4.82	1.1	5.4 x 10-135
BHMT2	23743	Betaine--homocysteine S-methyltransferase 2	6.97	1.1	4.4 x 10-81
DNAJB4	11080	DnaJ (Hsp40) homolog, subfamily B, member 4	15.39	1.1	3.3 x 10-267
NCRNA00115	79854	Non-protein coding RNA 115	2.99	1.09	6.9 x 10-13
MATN3	4148	Matrilin 3	3.04	1.07	8.2 x 10-26
GBP3	2635	Guanylate binding protein 3	6.49	1.07	2.8 x 10-112
MGLL	11343	Monoglyceride lipase	84.92	1.06	0
HSPB8	26353	Heat shock 22kDa protein 8	51.93	1.05	0
EPM2AIP1	9852	EPM2A (laforin) interacting protein 1	2.67	1.04	2 x 10-56
BST1	683	Bone marrow stromal cell antigen 1	2.74	1.03	3.7 x 10-13
STARD4	134429	StAR-related lipid transfer (START) domain containing 4	14.64	1.03	6.5 x 10-259
MAGI1	9223	Membrane associated guanylate kinase, WW and PDZ domain containing 1	2.75	1.02	7 x 10-75
SELPLG	6404	Selectin P ligand	3.25	1.02	3.7 x 10-30
AFF3	3899	AF4/FMR2 family, member 3	4.45	1.02	1 x 10-169
TNFAIP8L3	388121	Tumor necrosis factor, alpha-induced protein 8-like 3	6.21	1.02	3.4 x 10-80
ITGA10	8515	Integrin, alpha 10	35.33	1.01	0
DPYD	1806	Dihydropyrimidine dehydrogenase	3.37	1	1.2 x 10-71
FBXO8	26269	F-box protein 8	4.77	1	8 x 10-61
MDFIC	29969	MyoD family inhibitor domain containing	5.43	1	1.5 x 10-133
ABHD4	63874	Abhydrolase domain containing 4	19.22	1	0
ANKRD34A	284615	Ankyrin repeat domain 34A	3.03	0.98	7.3 x 10-39
GABBR1	2550	Gamma-aminobutyric acid (GABA) B receptor, 1	6.27	0.98	2.3 x 10-187
ZBTB47	92999	Zinc finger and BTB domain containing 47	11.17	0.98	0
C5AR1	728	Complement component 5a receptor 1	4.25	0.97	2.2 x 10-47
GRAMD3	65983	GRAM domain containing 3	6.49	0.96	3.6 x 10-137
NEO1	4756	Neogenin 1	21.89	0.96	0
NCRNA00085	147650	Non-protein coding RNA 85	6.82	0.95	3.6 x 10-83
LTBR	4055	Lymphotoxin beta receptor (TNFR superfamily, member 3)	91.17	0.95	0
NXPH4	11247	Neurexophilin 4	4.3	0.94	5.9 x 10-38
SASH1	23328	SAM and SH3 domain containing 1	7.42	0.94	0
HIST2H2AC	8338	Histone cluster 2, H2ac	3.21	0.92	2.9 x 10-06
NCRNA00256A	286333	Non-protein coding RNA 256A	3.84	0.92	3.2 x 10-100
PPP2R3A	5523	Protein phosphatase 2, regulatory subunit B'', alpha	5.23	0.92	1.4 x 10-206
NLRC5	84166	NLR family, CARD domain containing 5	5.03	0.9	3.8 x 10-186
CRMP1	1400	Collapsin response mediator protein 1	3.5	0.88	6.9 x 10-54
ABTB1	80325	Ankyrin repeat and BTB (POZ) domain containing 1	4.4	0.88	1.1 x 10-45
SLC7A11	23657	Solute carrier family 7, (cationic amino acid transporter, y+ system) member 11	4.67	0.88	2.7 x 10-236
BATF3	55509	Basic leucine zipper transcription factor, ATF-like 3	5.74	0.88	6.2 x 10-34
DOCK10	55619	Dedicator of cytokinesis 10	17.9	0.88	0
ACTA2	59	Actin, alpha 2, smooth muscle, aorta	85.6	0.88	0
CLMP	79827	CXADR-like membrane protein	15.72	0.87	0
FAM196B	100131897	Family with sequence similarity 196, member B	7.6	0.86	1.2 x 10-181
PCDHGB4	8641	Protocadherin gamma subfamily B, 4	5.05	0.85	4.6 x 10-131
ECM1	1893	Extracellular matrix protein 1	77.64	0.85	0
ARMCX1	51309	Armadillo repeat containing, X-linked 1	8.56	0.84	7 x 10-130
GPR1	2825	G protein-coupled receptor 1	8.8	0.84	4.3 x 10-146
GLIS1	148979	GLIS family zinc finger 1	12.26	0.84	1.6 x 10-271
PGBD3	267004	PiggyBac transposable element derived 3	7.11	0.83	6.8 x 10-103
RANBP6	26953	RAN binding protein 6	3.98	0.82	1 x 10-74
KCNE4	23704	Potassium voltage-gated channel, Isk-related family, member 4	16.11	0.82	0
CORO2B	10391	Coronin, actin binding protein, 2B	33.2	0.82	0
CARD6	84674	Caspase recruitment domain family, member 6	3.4	0.81	2.2 x 10-63
FRRS1	391059	Ferric-chelate reductase 1	3.66	0.81	9.4 x 10-48
COL4A1	1282	Collagen, type IV, alpha 1	200.71	0.81	0
HTRA3	94031	HtrA serine peptidase 3	4.53	0.8	1.3 x 10-63
LRIG1	26018	Leucine-rich repeats and immunoglobulin-like domains 1	5.67	0.8	1.8 x 10-165
ARHGAP22	58504	Rho GTPase activating protein 22	52.5	0.8	0
TRIP6	7205	Thyroid hormone receptor interactor 6	67.21	0.8	0
BGN	633	Biglycan	69.7	0.8	0
MPP3	4356	Membrane protein, palmitoylated 3 (MAGUK p55 subfamily member 3)	3.45	0.79	2.7 x 10-46
FAS	355	Fas (TNF receptor superfamily, member 6)	5.36	0.79	7.3 x 10-87
MR1	3140	Major histocompatibility complex, class I-related	6.95	0.79	5.4 x 10-60
PSCA	8000	Prostate stem cell antigen	4.72	0.78	4.9 x 10-28
PCDHGB5	56101	Protocadherin gamma subfamily B, 5	7.64	0.78	1.8 x 10-243
GJA1	2697	Gap junction protein, alpha 1, 43kDa	5.54	0.77	6.9 x 10-108
GMFG	9535	Glia maturation factor, gamma	9.78	0.76	2.1 x 10-49
RFTN1	23180	Raftlin, lipid raft linker 1	14.27	0.76	0
MMP19	4327	Matrix metallopeptidase 19	14.76	0.76	0
ZNF880	400713	Zinc finger protein 880	3.1	0.75	4.1 x 10-32
CPS1	1373	Carbamoyl-phosphate synthase 1, mitochondrial	3.34	0.75	2.4 x 10-97
LOXL3	84695	Lysyl oxidase-like 3	26.72	0.75	0
AOX1	316	Aldehyde oxidase 1	51.63	0.75	0
DSC3	1825	Desmocollin 3	6.64	0.74	3.4 x 10-313
ARHGEF10L	55160	Rho guanine nucleotide exchange factor (GEF) 10-like	11.81	0.74	0
MGC87042	256227	STEAP family protein MGC87042	12.27	0.73	2.3 x 10-168
C7orf10	79783	Chromosome 7 open reading frame 10	7.06	0.72	1.5 x 10-79
COL6A3	1293	Collagen, type VI, alpha 3	366.98	0.72	0
HSPB6	126393	Heat shock protein, alpha-crystallin-related, B6	407.22	0.71	0
SLFN5	162394	Schlafen family member 5	5.32	0.7	6.3 x 10-157
DNAJC6	9829	DnaJ (Hsp40) homolog, subfamily C, member 6	5.8	0.7	2.3 x 10-218
NOTCH3	4854	Notch 3	31.24	0.7	0
TLE4	7091	Transducin-like enhancer of split 4 (E(sp1) homolog, Drosophila)	11.91	0.69	0
RPS6KA2	6196	Ribosomal protein S6 kinase, 90kDa, polypeptide 2	23.83	0.69	0
APCDD1L	164284	Adenomatosis polyposis coli down-regulated 1-like	31.35	0.69	0
C14orf132	56967	Chromosome 14 open reading frame 132	5.05	0.68	4.1 x 10-237
DUSP10	11221	Dual specificity phosphatase 10	13.34	0.67	0
MAP1A	4130	Microtubule-associated protein 1A	38.79	0.66	0
FLT3LG	2323	Fms-related tyrosine kinase 3 ligand	5.44	0.64	4.6 x 10-38
COL4A5	1287	Collagen, type IV, alpha 5	8.43	0.64	0
HLX	3142	H2.0-like homeobox	14.57	0.64	6.6 x 10-286
CA12	771	Carbonic anhydrase XII	15.18	0.64	0
WDR66	144406	WD repeat domain 66	3.21	0.63	1.2 x 10-62
PRTFDC1	56952	Phosphoribosyl transferase domain containing 1	5.06	0.62	4.4 x 10-64
TRIM58	25893	Tripartite motif containing 58	23.72	0.62	0
C5orf13	9315	Chromosome 5 open reading frame 13	47.8	0.62	0
NCRNA00256B	100128385	Non-protein coding RNA 256B	3.19	0.6	1.5 x 10-98
IL1RAP	3556	Interleukin 1 receptor accessory protein	3.11	0.59	6.1 x 10-78
STS	412	Steroid sulfatase (microsomal), isozyme S	4.39	0.59	3 x 10-175
PAPPA	5069	Pregnancy-associated plasma protein A, pappalysin 1	5.82	0.59	0
COL16A1	1307	Collagen, type XVI, alpha 1	7.86	0.59	0
INPP4B	8821	Inositol polyphosphate-4-phosphatase, type II, 105kDa	3.76	0.58	8.8 x 10-92
ACTG2	72	Actin, gamma 2, smooth muscle, enteric	22.04	0.58	1.4 x 10-272
INHBA	3624	Inhibin, beta A	77.29	0.58	0
BTBD19	149478	BTB (POZ) domain containing 19	4.88	0.57	4.5 x 10-52
F2RL2	2151	Coagulation factor II (thrombin) receptor-like 2	8.42	0.57	1 x 10-226
SERPINE2	5270	Serpin peptidase inhibitor, clade E (nexin, plasminogen activator inhibitor type 1), member 2	9.51	0.57	1.3 x 10-235
ZNF804A	91752	Zinc finger protein 804A	5.51	0.55	3.9 x 10-181
FGD4	121512	FYVE, RhoGEF and PH domain containing 4	7.12	0.55	0
FLI1	2313	Friend leukemia virus integration 1	3.1	0.54	1.8 x 10-68
FAM89A	375061	Family with sequence similarity 89, member A	3.17	0.53	1.5 x 10-27
LOC100292680	100292680	Hypothetical LOC100292680	3.61	0.53	1.5 x 10-49
NAV3	89795	Neuron navigator 3	4.72	0.52	1.2 x 10-312
LPXN	9404	Leupaxin	5.58	0.52	5.1 x 10-82
LRRC16A	55604	Leucine rich repeat containing 16A	6.73	0.52	5.1 x 10-272
KLF12	11278	Kruppel-like factor 12	3.01	0.51	7.3 x 10-184
ATP10A	57194	ATPase, class V, type 10A	6.61	0.51	3.6 x 10-263
FOXN3	1112	Forkhead box N3	7.36	0.51	0
RNF144B	255488	Ring finger protein 144B	3.27	0.5	8.9 x 10-93
DGKA	1606	Diacylglycerol kinase, alpha 80kDa	11.86	0.5	1.4 x 10-313
CARD9	64170	Caspase recruitment domain family, member 9	3.2	0.49	1.5 x 10-41
SERPINB8	5271	Serpin peptidase inhibitor, clade B (ovalbumin), member 8	8.97	0.48	3.1 x 10-282
GPR3	2827	G protein-coupled receptor 3	3.29	0.47	1.7 x 10-43
ULBP2	80328	UL16 binding protein 2	11.2	0.47	5.2 x 10-131
MFSD2A	84879	Major facilitator superfamily domain containing 2A	3.88	0.46	1.5 x 10-60
CNN1	1264	Calponin 1, basic, smooth muscle	6.31	0.46	1.9 x 10-78
ALDH1L2	160428	Aldehyde dehydrogenase 1 family, member L2	9.8	0.46	0
KITLG	4254	KIT ligand	4.04	0.45	4.3 x 10-149
SH3TC1	54436	SH3 domain and tetratricopeptide repeats 1	6.03	0.45	1.2 x 10-197
DDR2	4921	Discoidin domain receptor tyrosine kinase 2	25.44	0.44	0
ARHGDIB	397	Rho GDP dissociation inhibitor (GDI) beta	70.07	0.44	0
SLC2A3	6515	Solute carrier family 2 (facilitated glucose transporter), member 3	9.16	0.43	9.3 x 10-308
SRPX2	27286	Sushi-repeat containing protein, X-linked 2	26.17	0.43	0
NAP1L5	266812	Nucleosome assembly protein 1-like 5	4.53	0.41	2.1 x 10-65
GPR161	23432	G protein-coupled receptor 161	5.04	0.41	2.3 x 10-102
FAM129A	116496	Family with sequence similarity 129, member A	3.3	0.4	1.3 x 10-149
DFNA5	1687	Deafness, autosomal dominant 5	18.16	0.4	0
KLF5	688	Kruppel-like factor 5 (intestinal)	7.88	0.39	3.3 x 10-223
MGC16121	84848	Hypothetical protein MGC16121	3.83	0.38	1.2 x 10-22
TMEM47	83604	Transmembrane protein 47	10.58	0.38	0
DAB2	1601	Disabled homolog 2, mitogen-responsive phosphoprotein (Drosophila)	15.7	0.38	0
ALPL	249	Alkaline phosphatase, liver/bone/kidney	7.27	0.37	1 x 10-165
FAM109B	150368	Family with sequence similarity 109, member B	12.48	0.37	4.7 x 10-266
WNK4	65266	WNK lysine deficient protein kinase 4	14.67	0.37	0
MMP1	4312	Matrix metallopeptidase 1 (interstitial collagenase)	156.55	0.37	0
FNDC4	64838	Fibronectin type III domain containing 4	9.68	0.36	2 x 10-143
ADAMTS1	9510	ADAM metallopeptidase with thrombospondin type 1 motif, 1	39.69	0.36	0
CDA	978	Cytidine deaminase	4.02	0.35	1.3 x 10-29
CASS4	57091	Cas scaffolding protein family member 4	6.66	0.35	7.4 x 10-181
COX7A1	1346	Cytochrome c oxidase subunit VIIa polypeptide 1 (muscle)	15.96	0.35	1.6 x 10-116
FLRT2	23768	Fibronectin leucine rich transmembrane protein 2	3.95	0.34	9.7 x 10-209
AKT3	10000	V-akt murine thymoma viral oncogene homolog 3 (protein kinase B, gamma)	7.54	0.34	5.3 x 10-250
PCDH9	5101	Protocadherin 9	7.61	0.34	0
COL12A1	1303	Collagen, type XII, alpha 1	30.65	0.34	0
LOX	4015	Lysyl oxidase	37.08	0.34	0
HERC3	8916	Hect domain and RLD 3	5.73	0.33	1.5 x 10-230
KLF9	687	Kruppel-like factor 9	6.84	0.33	4.7 x 10-302
DSE	29940	Dermatan sulfate epimerase	20.18	0.33	0
CCBE1	147372	Collagen and calcium binding EGF domains 1	53.25	0.33	0
FKBP7	51661	FK506 binding protein 7	3.46	0.32	4.9 x 10-73
TICAM2	353376	Toll-like receptor adaptor molecule 2	4.58	0.32	8.1 x 10-107
C1R	715	Complement component 1, r subcomponent	4.88	0.32	2 x 10-88
LOC344595	344595	Hypothetical LOC344595	6.29	0.32	1.1 x 10-212
AK5	26289	Adenylate kinase 5	13.4	0.31	0
TFPI2	7980	Tissue factor pathway inhibitor 2	85.59	0.31	0
FYN	2534	FYN oncogene related to SRC, FGR, YES	23.9	0.3	0
FBN1	2200	Fibrillin 1	154.04	0.3	0
DLC1	10395	Deleted in liver cancer 1	29.38	0.29	0
STC1	6781	Stanniocalcin 1	38.57	0.29	0
PRR15	222171	Proline rich 15	3.88	0.28	3.7 x 10-51
CDK14	5218	Cyclin-dependent kinase 14	4.74	0.28	7.6 x 10-191
TNFRSF19	55504	Tumor necrosis factor receptor superfamily, member 19	4.8	0.28	1.2 x 10-175
TMEM200B	399474	Transmembrane protein 200B	8.25	0.27	8.3 x 10-184
CLEC3B	7123	C-type lectin domain family 3, member B	17.17	0.27	3.3 x 10-143
TMTC1	83857	Transmembrane and tetratricopeptide repeat containing 1	6.64	0.26	0
ZFHX4	79776	Zinc finger homeobox 4	6.8	0.26	0
EMILIN1	11117	Elastin microfibril interfacer 1	62.81	0.26	0
ITGA11	22801	Integrin, alpha 11	82.76	0.26	0
WNT5A	7474	Wingless-type MMTV integration site family, member 5A	85.94	0.26	0
TTLL11	158135	Tubulin tyrosine ligase-like family, member 11	3.58	0.25	4.6 x 10-99
SYTL3	94120	Synaptotagmin-like 3	3.79	0.25	9.7 x 10-69
ARL10	285598	ADP-ribosylation factor-like 10	4.78	0.25	8.2 x 10-97
ADAMTS7	11173	ADAM metallopeptidase with thrombospondin type 1 motif, 7	9.46	0.25	0
NNMT	4837	Nicotinamide N-methyltransferase	55.62	0.25	0
PARD3B	117583	Par-3 partitioning defective 3 homolog B (C. elegans)	3.24	0.24	1.2 x 10-95
TBC1D19	55296	TBC1 domain family, member 19	3.61	0.24	4.6 x 10-63
GLI3	2737	GLI family zinc finger 3	4.09	0.24	1.7 x 10-273
UCHL1	7345	Ubiquitin carboxyl-terminal esterase L1 (ubiquitin thiolesterase)	166.01	0.24	0
FN1	2335	Fibronectin 1	3776.18	0.24	0
LIMS3	96626	LIM and senescent cell antigen-like domains 3	3.52	0.23	1.1 x 10-66
RGL1	23179	Ral guanine nucleotide dissociation stimulator-like 1	7.6	0.23	0
CCDC80	151887	Coiled-coil domain containing 80	175.97	0.23	0
MEOX2	4223	Mesenchyme homeobox 2	4.33	0.22	4.1 x 10-87
MAGED4B	81557	Melanoma antigen family D, 4B	14.18	0.22	0
SRPX	8406	Sushi-repeat containing protein, X-linked	34.98	0.22	0
COL3A1	1281	Collagen, type III, alpha 1	184.94	0.22	0
ANKRD1	27063	Ankyrin repeat domain 1 (cardiac muscle)	219.82	0.22	0
CCDC68	80323	Coiled-coil domain containing 68	3.91	0.21	7.9 x 10-138
MAN1A1	4121	Mannosidase, alpha, class 1A, member 1	4.27	0.21	1.8 x 10-149
COBLL1	22837	COBL-like 1	4.74	0.21	1.2 x 10-201
TMEM204	79652	Transmembrane protein 204	30.22	0.21	2.9 x 10-291
HIC1	3090	Hypermethylated in cancer 1	37.76	0.21	0
SLC43A1	8501	Solute carrier family 43, member 1	4.09	0.2	1.1 x 10-87
IFI44	10561	Interferon-induced protein 44	3.1	0.19	5.8 x 10-44
CASP1	834	Caspase 1, apoptosis-related cysteine peptidase (interleukin 1, beta, convertase)	3.3	0.19	9.9 x 10-39
BICC1	80114	Bicaudal C homolog 1 (Drosophila)	5.24	0.19	3.7 x 10-145
ZNF618	114991	Zinc finger protein 618	5.51	0.19	0
TMEM98	26022	Transmembrane protein 98	28.63	0.19	0
EFCAB4B	84766	EF-hand calcium binding domain 4B	5.75	0.18	2.4 x 10-201
HS3ST3B1	9953	Heparan sulfate (glucosamine) 3-O-sulfotransferase 3B1	9.14	0.18	1.4 x 10-177
MOCS1	4337	Molybdenum cofactor synthesis 1	10.26	0.18	0
GPR124	25960	G protein-coupled receptor 124	10.62	0.18	0
BCAT1	586	Branched chain amino-acid transaminase 1, cytosolic	15.74	0.18	0
IFFO1	25900	Intermediate filament family orphan 1	38.34	0.18	0
NID2	22795	Nidogen 2 (osteonidogen)	105.72	0.18	0
ELOVL6	79071	ELOVL family member 6, elongation of long chain fatty acids (FEN1/Elo2, SUR4/Elo3-like, yeast)	6.53	0.17	7.8 x 10-195
PTPRM	5797	Protein tyrosine phosphatase, receptor type, M	11.96	0.17	0
PRR16	51334	Proline rich 16	27.93	0.17	0
SNAI2	6591	Snail homolog 2 (Drosophila)	60.9	0.17	0
NEGR1	257194	Neuronal growth regulator 1	5.4	0.16	9 x 10-279
GCNT1	2650	Glucosaminyl (N-acetyl) transferase 1, core 2	7.14	0.16	0
SPON2	10417	Spondin 2, extracellular matrix protein	3.62	0.15	2.5 x 10-62
PPAPDC1A	196051	Phosphatidic acid phosphatase type 2 domain containing 1A	4.6	0.15	6.4 x 10-64
THBS2	7058	Thrombospondin 2	13.45	0.15	0
PLXNA2	5362	Plexin A2	20.74	0.14	0
NGF	4803	Nerve growth factor (beta polypeptide)	3.09	0.13	2.2 x 10-28
SLC8A1	6546	Solute carrier family 8 (sodium/calcium exchanger), member 1	4.56	0.13	5.6 x 10-263
CDYL2	124359	Chromodomain protein, Y-like 2	5.5	0.13	3.2 x 10-116
BDNF	627	Brain-derived neurotrophic factor	5.98	0.13	0
FOXE1	2304	Forkhead box E1 (thyroid transcription factor 2)	6.1	0.13	1.2 x 10-201
SEMA6D	80031	Sema domain, transmembrane domain (TM), and cytoplasmic domain, (semaphorin) 6D	7.66	0.13	0
PTPRG	5793	Protein tyrosine phosphatase, receptor type, G	7.69	0.13	0
FST	10468	Follistatin	13.3	0.13	1.8 x 10-198
ADAMTS2	9509	ADAM metallopeptidase with thrombospondin type 1 motif, 2	45.63	0.13	0
PDGFRB	5159	Platelet-derived growth factor receptor, beta polypeptide	69.65	0.13	0
TTC39B	158219	Tetratricopeptide repeat domain 39B	3.36	0.12	5.9 x 10-73
FABP3	2170	Fatty acid binding protein 3, muscle and heart (mammary-derived growth inhibitor)	3.54	0.12	3.3 x 10-36
SLC2A10	81031	Solute carrier family 2 (facilitated glucose transporter), member 10	3.6	0.12	5.3 x 10-138
C1orf133	574036	Chromosome 1 open reading frame 133	3.72	0.12	5.8 x 10-27
MAGED4	728239	Melanoma antigen family D, 4	4.22	0.12	2.3 x 10-194
SEMA5A	9037	Sema domain, seven thrombospondin repeats (type 1 and type 1-like), transmembrane domain (TM) and short cytoplasmic domain, (semaphorin) 5A	9.05	0.12	0
ARMCX2	9823	Armadillo repeat containing, X-linked 2	10.94	0.12	1.1 x 10-312
RGS4	5999	Regulator of G-protein signaling 4	32.43	0.12	0
ISL2	64843	ISL LIM homeobox 2	4.09	0.11	9.8 x 10-69
KCNS3	3790	Potassium voltage-gated channel, delayed-rectifier, subfamily S, member 3	4.32	0.11	2.1 x 10-93
PLCB4	5332	Phospholipase C, beta 4	4.71	0.11	5.7 x 10-245
COL5A3	50509	Collagen, type V, alpha 3	5.48	0.11	0
GLT8D2	83468	Glycosyltransferase 8 domain containing 2	5.73	0.11	2.5 x 10-103
FAM176A	84141	Family with sequence similarity 176, member A	20.09	0.11	0
MLLT3	4300	Myeloid/lymphoid or mixed-lineage leukemia (trithorax homolog, Drosophila); translocated to, 3	4.38	0.1	6.5 x 10-143
MYO1D	4642	Myosin ID	8.64	0.1	0
VGLL3	389136	Vestigial like 3 (Drosophila)	13.15	0.1	0
MRGPRF	116535	MAS-related GPR, member F	18.37	0.1	0
SPOCD1	90853	SPOC domain containing 1	29.1	0.1	0
DNER	92737	Delta/notch-like EGF repeat containing	32.14	0.1	0
TRIM22	10346	Tripartite motif containing 22	6.5	0.09	5.2 x 10-191
DDX3Y	8653	DEAD (Asp-Glu-Ala-Asp) box polypeptide 3, Y-linked	6.58	0.09	2.5 x 10-311
CCDC85A	114800	Coiled-coil domain containing 85A	7.74	0.09	1.7 x 10-307
GALNT5	11227	UDP-N-acetyl-alpha-D-galactosamine:polypeptide N-acetylgalactosaminyltransferase 5 (GalNAc-T5)	7.95	0.09	1.3 x 10-249
CARD16	114769	Caspase recruitment domain family, member 16	9.51	0.09	1.3 x 10-73
FGF1	2246	Fibroblast growth factor 1 (acidic)	12.17	0.09	0
SCN9A	6335	Sodium channel, voltage-gated, type IX, alpha subunit	12.91	0.09	0
GBP1	2633	Guanylate binding protein 1, interferon-inducible	15.94	0.09	0
PTGS1	5742	Prostaglandin-endoperoxide synthase 1 (prostaglandin G/H synthase and cyclooxygenase)	89.75	0.09	0
CHST2	9435	Carbohydrate (N-acetylglucosamine-6-O) sulfotransferase 2	129.8	0.09	0
PLAT	5327	Plasminogen activator, tissue	238.07	0.08	0
COCH	1690	Coagulation factor C homolog, cochlin (Limulus polyphemus)	3.04	0.07	1.5 x 10-74
HRCT1	646962	Histidine rich carboxyl terminus 1	3.68	0.07	1.8 x 10-33
RBMS3	27303	RNA binding motif, single stranded interacting protein 3	4.23	0.07	3.7 x 10-124
BATF	10538	Basic leucine zipper transcription factor, ATF-like	5.91	0.07	5 x 10-56
EIF1AY	9086	Eukaryotic translation initiation factor 1A, Y-linked	7.33	0.07	2 x 10-102
LRRC32	2615	Leucine rich repeat containing 32	7.62	0.07	0
FAM167A	83648	Family with sequence similarity 167, member A	18.52	0.07	0
AEBP1	165	AE binding protein 1	51.03	0.07	0
HHIP	64399	Hedgehog interacting protein	64.97	0.07	0
SGIP1	84251	SH3-domain GRB2-like (endophilin) interacting protein 1	4.08	0.06	2.3 x 10-186
MN1	4330	Meningioma (disrupted in balanced translocation) 1	8.81	0.06	0
FAM162B	221303	Family with sequence similarity 162, member B	9.71	0.06	3.6 x 10-103
SDPR	8436	Serum deprivation response	12.29	0.06	0
MEIS1	4211	Meis homeobox 1	12.83	0.06	0
HAND2	9464	Heart and neural crest derivatives expressed 2	48.36	0.06	0
LOC654433	654433	Hypothetical LOC654433	4.31	0.05	6.6 x 10-115
C21orf7	56911	Chromosome 21 open reading frame 7	5.24	0.05	4.2 x 10-105
KDM5D	8284	Lysine (K)-specific demethylase 5D	5.51	0.05	9.4 x 10-311
FMN2	56776	Formin 2	7.21	0.05	0
PRRX1	5396	Paired related homeobox 1	13.52	0.05	0
SLC7A2	6542	Solute carrier family 7 (cationic amino acid transporter, y+ system), member 2	18.82	0.05	0
PTGER2	5732	Prostaglandin E receptor 2 (subtype EP2), 53kDa	21.72	0.05	0
CLEC11A	6320	C-type lectin domain family 11, member A	95.84	0.05	0
CD248	57124	CD248 molecule, endosialin	140.03	0.05	0
MGC45800	90768	Hypothetical LOC90768	3.43	0.04	1.4 x 10-169
JPH2	57158	Junctophilin 2	3.43	0.04	7.1 x 10-203
C2orf84	653140	Chromosome 2 open reading frame 84	4.62	0.04	9.3 x 10-84
MOXD1	26002	Monooxygenase, DBH-like 1	4.7	0.04	4.5 x 10-145
DPF3	8110	D4, zinc and double PHD fingers, family 3	4.82	0.04	1.8 x 10-110
SEL1L3	23231	Sel-1 suppressor of lin-12-like 3 (C. elegans)	5.3	0.04	1.6 x 10-245
ARSE	415	Arylsulfatase E (chondrodysplasia punctata 1)	5.72	0.04	2.3 x 10-128
YPEL3	83719	Yippee-like 3 (Drosophila)	6.87	0.04	3.8 x 10-112
ALPK2	115701	Alpha-kinase 2	8.71	0.04	0
ODZ3	55714	Odz, odd Oz/ten-m homolog 3 (Drosophila)	9.6	0.04	0
TMEFF2	23671	Transmembrane protein with EGF-like and two follistatin-like domains 2	13.4	0.04	1.7 x 10-253
IFI16	3428	Interferon, gamma-inducible protein 16	26.07	0.04	0
CAMK4	814	Calcium/calmodulin-dependent protein kinase IV	4.71	0.03	1.1 x 10-101
FAM26E	254228	Family with sequence similarity 26, member E	4.79	0.03	5 x 10-175
LMOD1	25802	Leiomodin 1 (smooth muscle)	5.19	0.03	4.3 x 10-213
TLR4	7099	Toll-like receptor 4	5.24	0.03	0
ITGA1	3672	Integrin, alpha 1	6.72	0.03	0
TNS1	7145	Tensin 1	14.7	0.03	0
CYBRD1	79901	Cytochrome b reductase 1	16.92	0.03	0
PRSS12	8492	Protease, serine, 12 (neurotrypsin, motopsin)	24.15	0.03	0
SLC17A9	63910	Solute carrier family 17, member 9	27.74	0.03	0
CDH4	1002	Cadherin 4, type 1, R-cadherin (retinal)	36.93	0.03	0
PRR5L	79899	Proline rich 5 like	3.07	0.02	8.5 x 10-133
EDA2R	60401	Ectodysplasin A2 receptor	3.46	0.02	6.2 x 10-120
SARDH	1757	Sarcosine dehydrogenase	3.6	0.02	1.3 x 10-128
NFATC4	4776	Nuclear factor of activated T-cells, cytoplasmic, calcineurin-dependent 4	4.01	0.02	1.4 x 10-253
CCND2	894	Cyclin D2	4.2	0.02	1.8 x 10-284
CHSY3	337876	Chondroitin sulfate synthase 3	4.22	0.02	2.3 x 10-154
CFH	3075	Complement factor H	5.54	0.02	1.7 x 10-253
INSC	387755	Inscuteable homolog (Drosophila)	5.78	0.02	6.6 x 10-183
APBA1	320	Amyloid beta (A4) precursor protein-binding, family A, member 1	6.01	0.02	0
CD4	920	CD4 molecule	7.61	0.02	3.4 x 10-247
ZEB2	9839	Zinc finger E-box binding homeobox 2	7.86	0.02	0
LAMA2	3908	Laminin, alpha 2	7.95	0.02	0
S1PR1	1901	Sphingosine-1-phosphate receptor 1	21.65	0.02	0
CORIN	10699	Corin, serine peptidase	22.86	0.02	0
GREM1	26585	Gremlin 1	525.12	0.02	0
ADAMTS6	11174	ADAM metallopeptidase with thrombospondin type 1 motif, 6	3.35	0.01	5.3 x 10-255
TRPC6	7225	Transient receptor potential cation channel, subfamily C, member 6	4.24	0.01	3.9 x 10-205
VEPH1	79674	Ventricular zone expressed PH domain homolog 1 (zebrafish)	4.71	0.01	3.7 x 10-150
CDKN2B	1030	Cyclin-dependent kinase inhibitor 2B (p15, inhibits CDK4)	4.9	0.01	1.1 x 10-230
RNF150	57484	Ring finger protein 150	5.34	0.01	5.1 x 10-261
IRX2	153572	Iroquois homeobox 2	5.75	0.01	4.2 x 10-184
NTM	50863	Neurotrimin	8.13	0.01	0
VCAN	1462	Versican	11.18	0.01	0
APBA2	321	Amyloid beta (A4) precursor protein-binding, family A, member 2	12.32	0.01	0
NEDD9	4739	Neural precursor cell expressed, developmentally down-regulated 9	12.38	0.01	0
ITGA4	3676	Integrin, alpha 4 (antigen CD49D, alpha 4 subunit of VLA-4 receptor)	13.5	0.01	0
MME	4311	Membrane metallo-endopeptidase	18.03	0.01	0
GDF6	392255	Growth differentiation factor 6	25.07	0.01	0
DAAM2	23500	Dishevelled associated activator of morphogenesis 2	27.56	0.01	0
EPB41L3	23136	Erythrocyte membrane protein band 4.1-like 3	30.55	0.01	0
DCN	1634	Decorin	171.32	0.01	0
TNFSF4	7292	Tumor necrosis factor (ligand) superfamily, member 4	3.07	0	1.3 x 10-112
FRMPD4	9758	FERM and PDZ domain containing 4	3.07	0	3.1 x 10-204
LRRN3	54674	Leucine rich repeat neuronal 3	3.07	0	7.8 x 10-120
KRTAP2-1	81872	Keratin associated protein 2-1	3.29	0	7.4 x 10-27
CDKN2A	1029	Cyclin-dependent kinase inhibitor 2A (melanoma, p16, inhibits CDK4)	3.33	0	4.2 x 10-75
TRPC4	7223	Transient receptor potential cation channel, subfamily C, member 4	3.34	0	7.7 x 10-123
BMPER	168667	BMP binding endothelial regulator	3.41	0	2.5 x 10-121
FBXL7	23194	F-box and leucine-rich repeat protein 7	3.45	0	3.5 x 10-165
LRRC17	10234	Leucine rich repeat containing 17	3.64	0	1.7 x 10-86
HMSD	284293	Histocompatibility (minor) serpin domain containing	3.65	0	3.6 x 10-24
TMEM168	64418	Transmembrane protein 168	3.68	0	2.9 x 10-152
PDGFRA	5156	Platelet-derived growth factor receptor, alpha polypeptide	3.87	0	1 x 10-266
IGF2AS	51214	Insulin-like growth factor 2 antisense	3.88	0	1.7 x 10-83
APBB1IP	54518	Amyloid beta (A4) precursor protein-binding, family B, member 1 interacting protein	3.92	0	4 x 10-108
CD274	29126	CD274 molecule	4	0	1.3 x 10-64
EBF1	1879	Early B-cell factor 1	4.24	0	2.8 x 10-234
ZBTB16	7704	Zinc finger and BTB domain containing 16	4.36	0	8 x 10-111
KRT34	3885	Keratin 34	4.47	0	3.3 x 10-80
PLAC9	219348	Placenta-specific 9	4.59	0	1.5 x 10-32
IL7R	3575	Interleukin 7 receptor	5.13	0	5.2 x 10-97
CALCR	799	Calcitonin receptor	5.27	0	3.7 x 10-220
TCEAL7	56849	Transcription elongation factor A (SII)-like 7	5.28	0	8.3 x 10-63
RCAN2	10231	Regulator of calcineurin 2	5.71	0	1.6 x 10-198
KCNJ8	3764	Potassium inwardly-rectifying channel, subfamily J, member 8	6.15	0	1.9 x 10-153
NLRP1	22861	NLR family, pyrin domain containing 1	6.16	0	0
TCF21	6943	Transcription factor 21	6.36	0	1.2 x 10-291
GPR77	27202	G protein-coupled receptor 77	6.73	0	1 x 10-90
NBLA00301	79804	Nbla00301	6.75	0	4.1 x 10-54
SLC1A1	6505	Solute carrier family 1 (neuronal/epithelial high affinity glutamate transporter, system Xag), member 1	6.79	0	1.3 x 10-264
TMEM200A	114801	Transmembrane protein 200A	6.8	0	0
FAM50B	26240	Family with sequence similarity 50, member B	6.93	0	2 x 10-117
LOC728392	728392	Hypothetical protein LOC728392	7.04	0	1.9 x 10-126
MSC	9242	Musculin	7.36	0	1.5 x 10-158
FAM84A	151354	Family with sequence similarity 84, member A	7.87	0	3 x 10-213
C5orf38	153571	Chromosome 5 open reading frame 38	8.25	0	3.3 x 10-77
TIMP4	7079	TIMP metallopeptidase inhibitor 4	8.28	0	1.9 x 10-123
NPR3	4883	Natriuretic peptide receptor C/guanylate cyclase C (atrionatriuretic peptide receptor C)	8.37	0	1.4 x 10-231
ANGPT1	284	Angiopoietin 1	8.45	0	0
LUM	4060	Lumican	8.58	0	4.1 x 10-190
FABP4	2167	Fatty acid binding protein 4, adipocyte	8.81	0	1.7 x 10-77
LAMA1	284217	Laminin, alpha 1	9.27	0	0
C7orf58	79974	Chromosome 7 open reading frame 58	9.4	0	0
ABI3BP	25890	ABI family, member 3 (NESH) binding protein	9.73	0	0
PSG5	5673	Pregnancy specific beta-1-glycoprotein 5	10.94	0	6.7 x 10-180
KCNK2	3776	Potassium channel, subfamily K, member 2	11.32	0	0
SERPINB7	8710	Serpin peptidase inhibitor, clade B (ovalbumin), member 7	11.61	0	3.8 x 10-281
CDH13	1012	Cadherin 13, H-cadherin (heart)	12.09	0	0
SNTB1	6641	Syntrophin, beta 1 (dystrophin-associated protein A1, 59kDa, basic component 1)	12.23	0	0
PSG4	5672	Pregnancy specific beta-1-glycoprotein 4	12.27	0	5.1 x 10-261
HS3ST3A1	9955	Heparan sulfate (glucosamine) 3-O-sulfotransferase 3A1	12.43	0	0
LIN7A	8825	Lin-7 homolog A (C. elegans)	12.64	0	9 x 10-163
PDCD1LG2	80380	Programmed cell death 1 ligand 2	13.73	0	0
AGTR1	185	Angiotensin II receptor, type 1	15.82	0	0
FAP	2191	Fibroblast activation protein, alpha	16.31	0	0
OR2W3	343171	Olfactory receptor, family 2, subfamily W, member 3	16.61	0	5.6 x 10-164
ADAMTSL1	92949	ADAMTS-like 1	17.37	0	0
CNRIP1	25927	Cannabinoid receptor interacting protein 1	18.85	0	0
SLIT2	9353	Slit homolog 2 (Drosophila)	19.51	0	0
ADAMTS12	81792	ADAM metallopeptidase with thrombospondin type 1 motif, 12	20.1	0	0
ALDH1A1	216	Aldehyde dehydrogenase 1 family, member A1	20.5	0	0
BEX1	55859	Brain expressed, X-linked 1	24.26	0	5.9 x 10-219
TWIST1	7291	Twist homolog 1 (Drosophila)	25.68	0	0
PTN	5764	Pleiotrophin	27.21	0	0
PAMR1	25891	Peptidase domain containing associated with muscle regeneration 1	27.94	0	0
GYPC	2995	Glycophorin C (Gerbich blood group)	32.01	0	0
SERPINB2	5055	Serpin peptidase inhibitor, clade B (ovalbumin), member 2	33.27	0	0
BTBD6	90135	BTB (POZ) domain containing 6	37.5	0	0
OLFML3	56944	Olfactomedin-like 3	44.37	0	0
FBLN5	10516	Fibulin 5	46.35	0	0
TUSC3	7991	Tumor suppressor candidate 3	54.16	0	0
LDOC1	23641	Leucine zipper, down-regulated in cancer 1	59.17	0	0
LCE2A	353139	Late cornified envelope 2A	62.59	0	0
RPS4Y1	6192	Ribosomal protein S4, Y-linked 1	108.83	0	0
COL8A1	1295	Collagen, type VIII, alpha 1	195.28	0	0
COL1A2	1278	Collagen, type I, alpha 2	628.97	0	0
