# Supplementary material for: An integrated transcriptome and epigenome analysis identifies a novel candidate gene for pancreatic cancer
Source: BMC Med Genomics. 2013 Sep 22;6:33. doi: 10.1186/1755-8794-6-33 (PMC3849454; doi:10.1186/1755-8794-6-33)
Supplement: Additional file 5: Table S3 — Differentially expressed miRNA genes in tumor and normal derived pancreatic cell lines. miRNA genes with a 3 fold or greater expression difference (n=163) are listed, as are expression values in RPKM and FDR values. [file 1755-8794-6-33-S5.xlsx]

## Sheet: miRNA_sig_results
Supplemental Table 3. Differentially expressed miRNA genes in tumor and normal derived pancreatic cell lines. miRNA genes with a 3 fold or greater expression difference (n=163) are listed, as are expression values in RPKM and FDR values.
microRNA gene symbol	Entrez ID	microRNA name	hTERT-HPNE (RPKM)	PANC-1 (RPKM)	FDR
MIR99B	407056	microRNA 99b	5014.84	41938.5	0
MIR146B	574447	microRNA 146b-5p	252.172	26733.7	0
MIR93	407050	microRNA 93	4730.12	26357	0
MIR30D	407033	microRNA 30d	2241.26	18858.1	0
MIR30E	407034	microRNA 30e	3967.2	12023.8	0
MIR182	406958	microRNA 182	28.081	5604.19	0
MIR320A	407037	microRNA 320a	399.022	4978.5	0
MIR191	406966	microRNA 191	483.393	4196.14	0
MIR148A	406940	microRNA 148a	88.232	3491.48	0
MIR423	494335	microRNA 423-5p	471.423	3114.52	0
MIR744	100126313	microRNA 744	313.705	2641.81	0
MIR143	406935	microRNA 143	27183.1	2520.25	0
MIR629	693214	microRNA 629	171.194	2306.78	0
MIR767	768215	microRNA 767-5p	0	1741.25	0
MIR20A	406982	microRNA 20a	4943.02	1566.41	0
MIR34C	407042	microRNA 34c-5p	15.207	1536.94	0
MIR130B	406920	microRNA 130b	374.007	1501.97	0
MIR425	494337	microRNA 425	408.11	1425.99	0
MIR149	406941	microRNA 149	409.691	1328.05	0
MIR196B	442920	microRNA 196b	30.038	1324.2	0
MIR1268	100302233	microRNA 1268	200.855	1101.76	0
MIR589	693174	microRNA 589	46.525	1047.75	0
MIR1307	100302174	microRNA 1307	294.207	930.035	0
MIR29A	407021	microRNA 29a	9140.05	809.936	0
MIR183	406959	microRNA 183	3.839	607.635	0
MIR203	406986	microRNA 203	32.221	581.089	0
MIR598	693183	microRNA 598	23.865	574.132	0
MIR98	407054	microRNA 98	63.313	523.786	0
MIR197	406974	microRNA 197	74.907	501.084	0
MIR3928	100500901	microRNA 3928	13.25	484.973	0
MIR574	693159	microRNA 574-5p	125.648	475.453	0
MIR181D	574457	microRNA 181d	7.227	451.836	0
MIR22	407004	microRNA 22	1402.22	368.169	0
MIR190	406965	microRNA 190	19.047	321.302	0
MIR378	494327	microRNA 378	34.359	320.629	0
MIR199B	406978	microRNA 199b	2069.8	285.693	0
MIR296	407022	microRNA 296	6.098	268.209	0
MIR584	693169	microRNA 584	13.551	225.003	0
MIR126	406913	microRNA 126	21.983	208.526	0
MIR34A	407040	microRNA 34a	766.759	203.949	0
MIR3934	100500873	microRNA 3934	12.572	183.81	0
MIR671	768213	microRNA 671	715.265	182.345	0
MIR219-1	407002	microRNA 219-1	9.26	161.658	0
MIR3127	100422928	microRNA 3127	1.28	133.647	0
MIR135B	442891	microRNA 135b	0	110.945	0
MIR1269	100302177	microRNA 1269	0	102.34	0
MIR27A	407018	microRNA 27a	323.816	91.665	0
MIR576	693161	microRNA 576-3p	21.305	86.413	0
MIR3691	100500900	microRNA 3691	5.044	85.131	0
MIR1224	100187716	microRNA 1224	0.151	84.765	0
MIR301A	407027	microRNA 301a	6.775	80.554	0
MIR1262	100302279	microRNA 1262	7.077	80.554	0
MIR1292	100302138	microRNA 1292	10.841	80.005	0
MIR3679	100500878	microRNA 3679	2.033	75.611	0
MIR200C	406985	microRNA 200c	9.034	72.499	0
MIR340	442908	microRNA 340	8.131	71.034	0
MIR1299	100302167	microRNA 1299	2.484	67.739	0
MIR184	406960	microRNA 184	1.656	64.443	0
MIR501	574503	microRNA 501-3p	7.604	63.894	0
MIR935	100126325	microRNA 935	0.226	62.246	0
MIR548J	100313914	microRNA 548j	19.95	62.063	0
MIR362	574030	microRNA 362	16.412	61.148	0
MIR181C	406957	microRNA 181c	6.249	54.374	0
MIR134	406924	microRNA 134	2844.65	53.642	0
MIR137	406928	microRNA 137	2237.42	52.726	0
MIR132	406921	microRNA 132	170.893	50.896	0
MIR3911	100500872	microRNA 3911	0.527	45.403	0
MIR615	693200	microRNA 615-3p	0	44.122	0
MIR486	619554	microRNA 486	2.785	44.122	0
MIR501	574503	microRNA 501-5p	2.108	38.812	0
MIR19A	406979	microRNA 19a	286.603	38.08	0
MIR1180	100302256	microRNA 1180	3.839	37.897	0
MIR1260B	100422991	microRNA 1260b	5.27	36.799	0
MIR502	574504	microRNA 502	9.641	35.753	0
MIR1301	100302246	microRNA 1301	0.828	35.7	0
MIR532	693124	microRNA 532-3p	5.195	33.503	0
MIR96	407053	microRNA 96	2.56	31.856	0
MIR769	768217	microRNA 769-3p	4.969	29.292	0
MIR1287	100302133	microRNA 1287	6.775	29.109	0
MIR301B	100126318	microRNA 301b	1.28	28.743	0
MIR3663	100500893	microRNA 3663	0.075	28.011	0
MIR330	442902	microRNA 330-5p	8.432	28.011	2.3 x 10-13
MIR1255A	100302193	microRNA 1255a	4.668	27.462	0
MIR95	407052	microRNA 95	0.226	24.349	0
MIR877	100126314	microRNA 877	0.753	23.434	0
MIR421	693122	microRNA 421	4.065	23.068	0
MIR139	406931	microRNA 139	1.28	22.885	0
MIR767	768215	microRNA 767-3p	0	21.969	0
MIR548E	100313921	microRNA 548e	4.969	21.054	3.6 x 10-12
MIR3945	100500818	microRNA 3945	0.049	20.047	0
MIR374B	100126317	microRNA 374b	93.494	20.047	0
MIR374A	442919	microRNA 374a	132.649	19.955	0
MIR937	100126338	microRNA 937	0.678	19.589	0
MIR542	664617	microRNA 542	857.249	19.04	0
MIR3200	100422912	microRNA 3200	0.527	18.491	0
MIR2110	100302224	microRNA 2110	0.753	18.491	0
MIR145	406937	microRNA 145	208.309	18.491	0
MIR3613	100500908	microRNA 3613-5p	211.245	18.491	0
MIR766	768218	microRNA 766	0.301	18.308	0
MIR381	494330	microRNA 381	5144.02	16.66	0
MIR3662	100500880	microRNA 3662	3.463	15.562	4.8 x 10-09
MIR382	494331	microRNA 382	292.55	15.562	0
MIR3138	100423011	microRNA 3138	1.581	15.012	1.6 x 10-12
MIR508	574513	microRNA 508	0	14.646	0
MIR522	574495	microRNA 522	0	13.182	0
MIR548K	100313770	microRNA 548k	0.452	13.182	3.1 x 10-13
MIR615	693200	microRNA 615-5p	0	12.999	0
MIR3176	100423037	microRNA 3176	0	12.815	0
MIR1276	100302121	microRNA 1276	0.151	12.632	1.6 x 10-13
MIR1254	100302273	microRNA 1254	0.452	12.632	1.3 x 10-12
MIR651	723779	microRNA 651	0.075	12.083	4.7 x 10-13
MIR146B	574447	microRNA 146b-3p	0.151	11.351	6.6 x 10-12
MIR3065	100422915	microRNA 3065-3p	0.151	11.168	1.1 x 10-11
MIR2277	100313887	microRNA 2277	2.484	10.802	1.1 x 10-05
MIR3198	100423025	microRNA 3198	0.151	10.619	5.0 x 10-11
MIR192	406967	microRNA 192	1.43	10.435	1.6 x 10-07
MIR324	442898	microRNA 324-3p	2.409	10.435	2.0 x 10-05
MIR3149	100422921	microRNA 3149	0.527	10.069	2.5 x 10-09
MIR618	693203	microRNA 618	76.111	10.069	0
MIR3175	100422995	microRNA 3175	0.075	9.337	1.1 x 10-09
MIR3126	100423030	microRNA 3126	0.452	9.337	1.2 x 10-08
MIR3164	100422846	microRNA 3164	2.56	9.337	6.3 x 10-04
MIR4286	100422982	microRNA 4286	1.957	8.971	1.1 x 10-04
MIR3171	100422830	microRNA 3171	0	8.788	3.0 x 10-09
MIR3065	100422915	microRNA 3065-5p	0.979	8.422	3.3 x 10-06
MIR3690	100500894	microRNA 3690	0	7.872	3.8 x 10-08
MIR592	693177	microRNA 592	0	7.872	3.8 x 10-08
MIR450B	100126302	microRNA 450b	309.188	7.872	0
MIR3131	100422957	microRNA 3131	0.075	7.323	3.0 x 10-07
MIR1293	100302220	microRNA 1293	0.151	7.323	4.8 x 10-07
MIR29C	407026	microRNA 29c	131.536	7.323	0
MIR1273D	100422970	microRNA 1273d	0.151	6.957	1.4 x 10-06
MIR720	100302198	microRNA 720	0.903	6.957	1.2 x 10-04
MIR3184	100423003	microRNA 3184	1.787	6.935	9.8 x 10-03
MIR3192	100422875	microRNA 3192	0.753	6.591	1.4 x 10-04
MIR3144	100422951	microRNA 3144	0	6.408	2.3 x 10-06
MIR760	100126348	microRNA 760	0.376	6.042	7.3 x 10-05
MIR205	406988	microRNA 205	1.355	5.858	0.0228
MIR1305	100302270	microRNA 1305	31.243	5.858	0
MIR3689A	100500846	microRNA 3689a	0	5.767	1.4 x 10-05
MIR3689B	100500906	microRNA 3689b	0	5.767	1.4 x 10-05
MIR885	100126334	microRNA 885	0	4.943	1.4 x 10-04
MIR1226	100302232	microRNA 1226	0.301	4.76	1.7 x 10-03
MIR155	406947	microRNA 155	618.225	4.76	0
MIR3938	100500875	microRNA 3938	0	4.394	6.8 x 10-04
MIR100	406892	microRNA 100	110.139	4.394	0
MIR204	406987	microRNA 204	127.078	3.662	0
MIR1266	100302202	microRNA 1266	0	3.478	9.2 x 10-03
MIR3622A	100500858	microRNA 3622a	0	3.478	9.2 x 10-03
MIR1249	100302149	microRNA 1249	0.226	3.478	0.0404
MIR449C	100313923	microRNA 449c	0.226	3.478	0.0404
MIR891A	100126341	microRNA 891a	0	3.295	0.0155
MIR3161	100423000	microRNA 3161	0	3.112	0.0262
MIR34C	407042	microRNA 34c-3p	0	3.112	0.0262
MIR452	574412	microRNA 452	427.759	2.929	0
MIR331	442903	microRNA 331	10.239	2.563	3.8 x 10-09
MIR409	574413	microRNA 409	246.853	2.563	0
MIR654	724024	microRNA 654	28.156	1.648	0
MIR573	693158	microRNA 573	7.302	1.465	7.6 x 10-08
MIR122	406906	microRNA 122	46.224	1.465	0
MIR494	574452	microRNA 494	1565.14	1.465	0
MIR487A	619555	microRNA 487a	11.142	1.098	0
MIR424	494336	microRNA 424	593.457	1.098	0
