# Supplementary material for: An integrated transcriptome and epigenome analysis identifies a novel candidate gene for pancreatic cancer
Source: BMC Med Genomics. 2013 Sep 22;6:33. doi: 10.1186/1755-8794-6-33 (PMC3849454; doi:10.1186/1755-8794-6-33)
Supplement: Additional file 6: Table S4 — GO analysis for enrichment of biological processes (GO BP) for mRNA and miRNA genes differentially expressed in tumor and normal derived pancreatic cell lines. Statistical significance is shown by P values and FDR values. [file 1755-8794-6-33-S6.xlsx]

## Sheet: Supp_Table_5_GO_pathway_pvalues
Supplemental Table 4. GO analysis for enrichment of biological processes (GO BP) for mRNA and miRNA genes differentially expressed in tumor and normal derived pancreatic cell lines.
GO pathway ID	GO pathway name	P-value	FDR	# of genes
0007275	Multicellular organismal development	1.50 x 10-19	3.79 x 10-16	499
0007165	Signal transduction	6.75 x 10-10	6.80 x 10-07	346
0030154	Cell differentiation	3.62 x 10-11	6.07 x 10-08	307
0007399	Nervous system development	2.35 x 10-07	1.31 x 10-04	197
0007155	Cell adhesion	1.77 x 10-28	8.92 x 10-25	182
0042127	Regulation of cell proliferation	4.61 x 10-04	0.04	163
0009887	Organ morphogenesis	2.41 x 10-05	4.50 x 10-03	142
0007267	Cell-cell signaling	5.05 x 10-07	1.96 x 10-04	103
0006811	Ion transport	1.88 x 10-08	1.58 x 10-05	102
0001568	Blood vessel development	1.92 x 10-06	6.04 x 10-04	96
0006952	Defense response	4.64 x 10-05	7.79 x 10-03	94
0008284	Positive regulation of cell proliferation	1.20 x 10-07	8.62 x 10-05	93
0006955	Immune response	1.34 x 10-04	0.02	91
0007010	Cytoskeleton organization	5.86 x 10-05	9.23 x 10-03	76
0001525	Angiogenesis	4.89 x 10-07	1.96 x 10-04	70
0001501	Skeletal system development	7.76 x 10-11	9.77 x 10-08	69
0007186	G-protein coupled receptor protein signaling pathway	3.00 x 10-07	1.51 x 10-04	69
0030334	Regulation of cell migration	3.71 x 10-04	0.04	62
0007169	Transmembrane receptor protein tyrosine kinase signaling pathway	3.50 x 10-04	0.04	61
0042060	Wound healing	2.19 x 10-07	1.31 x 10-04	52
0001558	Regulation of cell growth	7.33 x 10-05	0.01	50
0008544	Epidermis development	3.68 x 10-04	0.04	49
0007268	Synaptic transmission	6.24 x 10-05	0.01	48
0042493	Response to drug	3.08 x 10-04	0.03	47
0030855	Epithelial cell differentiation	6.53 x 10-05	0.01	45
0030155	Regulation of cell adhesion	9.69 x 10-05	0.01	45
0001503	Ossification	7.43 x 10-06	1.78 x 10-03	43
0043434	Response to peptide hormone stimulus	3.58 x 10-05	6.21 x 10-03	40
0006936	Muscle contraction	5.54 x 10-04	0.04	39
0030198	Extracellular matrix organization	7.28 x 10-07	2.62 x 10-04	36
0007160	Cell-matrix adhesion	5.64 x 10-06	1.49 x 10-03	36
0009952	Anterior/posterior pattern formation	7.15 x 10-05	0.01	36
0032870	Cellular response to hormone stimulus	3.19 x 10-06	9.46 x 10-04	32
0006816	Calcium ion transport	3.90 x 10-06	1.09 x 10-03	32
0030324	Lung development	1.94 x 10-05	3.92 x 10-03	25
0051384	Response to glucocorticoid stimulus	9.15 x 10-05	0.01	23
0007411	Axon guidance	1.09 x 10-04	0.01	23
0007204	Elevation of cytosolic calcium ion concentration	1.14 x 10-06	3.81 x 10-04	22
0007156	Homophilic cell adhesion	4.22 x 10-07	1.93 x 10-04	21
0000187	Activation of MAPK activity	8.26 x 10-06	1.89 x 10-03	21
0001657	Ureteric bud development	2.07 x 10-05	4.01 x 10-03	21
0060326	Cell chemotaxis	2.05 x 10-04	0.02	21
0006813	Potassium ion transport	4.23 x 10-04	0.04	19
0007229	Integrin-mediated signaling pathway	3.21 x 10-05	5.78 x 10-03	17
0043588	Skin development	1.14 x 10-04	0.01	15
0060021	Palate development	1.92 x 10-04	0.02	15
0045766	Positive regulation of angiogenesis	9.50 x 10-06	2.08 x 10-03	14
0051781	Positive regulation of cell division	1.87 x 10-05	3.92 x 10-03	12
0007218	Neuropeptide signaling pathway	5.87 x 10-05	9.23 x 10-03	12
0050729	Positive regulation of inflammatory response	7.39 x 10-05	0.01	12
0042475	Odontogenesis of dentine-containing tooth	2.20 x 10-04	0.02	12
0030199	Collagen fibril organization	3.52 x 10-04	0.04	12
0042311	Vasodilation	1.81 x 10-04	0.02	11
0018149	Peptide cross-linking	6.19 x 10-06	1.56 x 10-03	10
0050927	Positive regulation of positive chemotaxis	1.91 x 10-04	0.02	8
0007223	Wnt receptor signaling pathway, calcium modulating pathway	4.79 x 10-04	0.04	7
Statistical significance is shown by P values and FDR values.
