# Supplementary material for: An integrated transcriptome and epigenome analysis identifies a novel candidate gene for pancreatic cancer
Source: BMC Med Genomics. 2013 Sep 22;6:33. doi: 10.1186/1755-8794-6-33 (PMC3849454; doi:10.1186/1755-8794-6-33)
Supplement: Additional file 7: Table S5 — GO analysis for enrichment of molecular function (GO MF) for mRNA and miRNA genes differentially expressed in tumor and normal derived pancreatic cell lines. Statistical significance is shown by P values and FDR values. [file 1755-8794-6-33-S7.xlsx]

## Sheet: GO_pathway_pvalues_fold_3_annot
Supplemental Table 5. GO analysis for enrichment of molecular function (GO MF) for mRNA and miRNA genes differentially expressed in tumor and normal derived pancreatic cell lines.
GO pathway ID	GO pathway name	P-value	FDR	# of genes
0004871	Signal transducer activity	1.00 x 10-05	1.72 x 10-03	230
0004872	Receptor activity	3.30 x 10-19	7.93 x 10-16	155
0005102	Receptor binding	2.77 x 10-05	4.43 x 10-03	147
0003700	Sequence-specific DNA binding transcription factor activity	4.34 x 10-07	1.04 x 10-04	145
0043565	Sequence-specific DNA binding	7.80 x 10-11	2.68 x 10-08	105
0004888	Transmembrane receptor activity	1.20 x 10-04	0.02	104
0005509	Calcium ion binding	4.87 x 10-12	2.92 x 10-09	96
0005198	Structural molecule activity	2.31 x 10-04	0.02	89
0003779	Actin binding	3.65 x 10-05	5.48 x 10-03	60
0004930	G-protein coupled receptor activity	1.25 x 10-11	5.99 x 10-09	45
0005216	Ion channel activity	1.26 x 10-04	0.02	45
0005539	Glycosaminoglycan binding	7.76 x 10-06	1.43 x 10-03	41
0008083	Growth factor activity	6.88 x 10-10	2.07 x 10-07	32
0008201	Heparin binding	5.65 x 10-13	4.52 x 10-10	30
0005244	Voltage-gated ion channel activity	7.06 x 10-11	2.68 x 10-08	30
0005201	Extracellular matrix structural constituent	2.43 x 10-15	2.92 x 10-12	29
0005516	Calmodulin binding	3.53 x 10-04	0.03	27
0005178	Integrin binding	7.61 x 10-07	1.66 x 10-04	20
0005518	Collagen binding	5.06 x 10-08	1.35 x 10-05	18
0004867	Serine-type endopeptidase inhibitor activity	1.47 x 10-04	0.02	14
0048407	Platelet-derived growth factor binding	1.52 x 10-06	3.05 x 10-04	9
0008307	Structural constituent of muscle	1.21 x 10-04	0.02	9
0005520	Insulin-like growth factor binding	2.93 x 10-04	0.03	9
0005245	Voltage-gated calcium channel activity	1.69 x 10-04	0.02	8
0004012	Phospholipid-translocating ATPase activity	1.47 x 10-04	0.02	7
Statistical significance is shown by P values and FDR values.
