# Supplementary material for: An integrated transcriptome and epigenome analysis identifies a novel candidate gene for pancreatic cancer
Source: BMC Med Genomics. 2013 Sep 22;6:33. doi: 10.1186/1755-8794-6-33 (PMC3849454; doi:10.1186/1755-8794-6-33)
Supplement: Additional file 8: Figure S2 — Distribution of histone modification peaks and RNA Pol II binding sites according to locations within promoters, regions downstream of genes, 5′ and 3′ untranslated regions (UTR), coding exons, introns and distal intergenic regions of the genome for the hTERT-HPNE (A) and PANC-1 (B) cells by analysis with the CEAS software. [file 1755-8794-6-33-S8.zip]

Archive with 2 entries (2 files):
- 1477827277953726_add3.eps
- 1477827277953726_add4.eps
